# Supplementary material for: 1,1-Bis[4-(trifluoro­meth­yl)phen­yl]germetane
Source: Acta Crystallogr Sect E Struct Rep Online. 2009 Apr 30;65(Pt 5):m602. doi: 10.1107/S1600536809015268 (PMC2977636; doi:10.1107/S1600536809015268)
Supplement: Supplementary file 1 [file e-65-0m602-sup1.cif]

##############################################################################
###                                                                        ###
###        Electronic paper (Acta Crystallographica Section E)             ###
###                                                                        ###
##############################################################################
#                                                                            #
# This CIF contains the data in a paper accepted for publication in Acta     #
# Crystallographica Section E. It conforms to the requirements of Notes      #
# for Authors for Section E, and has been peer reviewed under the auspices   #
# of the IUCr Commission on Journals.                                        #
#                                                                            #
# Full details of the Crystallographic Information File format               #
# are given in the paper "The Crystallographic Information File (CIF):       #
# a New Standard Archive File for Crystallography" by S. R. Hall, F. H.      #
# Allen and I. D. Brown [Acta Cryst. (1991), A47, 655-685].                  #
#                                                                            #
# The current version of the core CIF dictionary is obtainable from          #
# ftp://ftp.iucr.org/pub/cif_core.dic. The current version number is 2.4.    #
#                                                                            #
# Software is freely available for graphical display of the structure(s) in  #
# this CIF.  For information consult the CIF home page http://www.iucr.org/  #
# cif/home.html                                                              #
#                                                                            #
# This file may be used for bona fide research purposes within the           #
# scientific community so long as proper attribution is given to the journal # 
# article from which it was obtained.                                        #
#                                                                            #
##############################################################################
                                             
data_I
_audit_creation_method     SHELXL-97
_chemical_name_systematic
;
1,1-Bis[4-(trifluoromethyl)phenyl]germetane
;
_chemical_name_common     ?
_chemical_formula_moiety     'C17 H14 F6 Ge'
_chemical_formula_sum     'C17 H14 F6 Ge'
_chemical_formula_iupac     '[Ge (C3 H6) (C7 H4 F3)2]'
_chemical_formula_weight     404.87
_chemical_melting_point     319
_symmetry_cell_setting     Monoclinic
_symmetry_space_group_name_H-M     'P 21/n'
_symmetry_space_group_name_Hall     '-P 2yn'
loop_
    _symmetry_equiv_pos_as_xyz
    'x, y, z'
    '-x+1/2, y+1/2, -z+1/2'
    '-x, -y, -z'
    'x-1/2, -y-1/2, z-1/2'
_cell_length_a     13.596(6)
_cell_length_b     6.412(3)
_cell_length_c     20.243(9)
_cell_angle_alpha     90.00
_cell_angle_beta     107.081(7)
_cell_angle_gamma     90.00
_cell_volume     1687.0(10)
_cell_formula_units_Z     4
_cell_measurement_reflns_used     5916
_cell_measurement_theta_min     3.543
_cell_measurement_theta_max     26.640
_cell_measurement_temperature     173(2)
_exptl_crystal_description     block
_exptl_crystal_colour     colourless
_exptl_crystal_size_max     0.40
_exptl_crystal_size_mid     0.38
_exptl_crystal_size_min     0.20
_exptl_crystal_density_diffrn     1.594
_exptl_crystal_density_meas     ?
_exptl_crystal_density_method     'not measured'
_exptl_crystal_F_000     808
_exptl_absorpt_coefficient_mu     1.872
_exptl_absorpt_correction_type     multi-scan
_exptl_absorpt_process_details     SADABS
_exptl_absorpt_correction_T_min     0.484
_exptl_absorpt_correction_T_max     0.688
_exptl_special_details
;
;
_diffrn_ambient_temperature     173(2)
_diffrn_radiation_type     MoK\a
_diffrn_radiation_wavelength     0.71073
_diffrn_radiation_source     'fine-focus sealed tube'
_diffrn_radiation_monochromator     graphite
_diffrn_measurement_device_type     'Bruker SMART CCD area-detector'
_diffrn_measurement_method     '\f and \w'
_diffrn_detector_area_resol_mean     ?
_diffrn_reflns_number     14478
_diffrn_reflns_av_R_equivalents     0.0525
_diffrn_reflns_av_sigmaI/netI     0.0657
_diffrn_reflns_theta_min     1.61
_diffrn_reflns_theta_max     27.54
_diffrn_reflns_theta_full     27.54
_diffrn_measured_fraction_theta_max     0.991
_diffrn_measured_fraction_theta_full     0.991
_diffrn_reflns_limit_h_min     -17
_diffrn_reflns_limit_h_max     17
_diffrn_reflns_limit_k_min     -8
_diffrn_reflns_limit_k_max     8
_diffrn_reflns_limit_l_min     -26
_diffrn_reflns_limit_l_max     25
_diffrn_standards_number     ?
_diffrn_standards_interval_count     ?
_diffrn_standards_interval_time     ?
_diffrn_standards_decay_%     ?
_refine_special_details
;
Refinement of <i>F</i>^2^ against ALL reflections. The weighted <i>R</i>-factor
<i>wR</i> and goodness of fit <i>S</i> are based on <i>F</i>^2^, conventional
<i>R</i>-factors <i>R</i> are based on <i>F</i>, with <i>F</i> set to zero for
negative <i>F</i>^2^. The threshold expression of <i>F</i>^2^ >
\s(<i>F</i>^2^) is used only for calculating <i>R</i>-factors(gt) <i>etc</i>.
and is not relevant to the choice of reflections for refinement.
<i>R</i>-factors based on <i>F</i>^2^ are statistically about twice as large
as those based on <i>F</i>, and <i>R</i>- factors based on ALL data will be
even larger.
;
_reflns_number_total     3867
_reflns_number_gt     2378
_reflns_threshold_expression     I>2\s(I)
_refine_ls_structure_factor_coef     Fsqd
_refine_ls_matrix_type     full
_refine_ls_R_factor_all     0.0909
_refine_ls_R_factor_gt     0.0405
_refine_ls_wR_factor_gt     0.0794
_refine_ls_wR_factor_ref     0.0970
_refine_ls_goodness_of_fit_ref     0.990
_refine_ls_restrained_S_all     1.001
_refine_ls_number_reflns     3867
_refine_ls_number_parameters     258
_refine_ls_number_restraints     19
_refine_ls_hydrogen_treatment     constr
_refine_ls_weighting_scheme     calc
_refine_ls_weighting_details
         'calc w=1/[\s^2^(Fo^2^)+(0.0275P)^2^+2.3419P] where P=(Fo^2^+2Fc^2^)/3'
_atom_sites_solution_hydrogens     geom
_atom_sites_solution_primary     direct
_atom_sites_solution_secondary     difmap
_refine_ls_shift/su_max     0.022
_refine_ls_shift/su_mean     0.001
_refine_diff_density_max     0.679
_refine_diff_density_min     -0.608
_refine_ls_extinction_method     none
_refine_ls_extinction_coef     ?
loop_
    _atom_type_symbol
    _atom_type_description
    _atom_type_scat_dispersion_real
    _atom_type_scat_dispersion_imag
    _atom_type_scat_source
    'C' 'C' 0.0033 0.0016
                         'International Tables Vol C Tables 4.2.6.8 and 6.1.1.4'
    'H' 'H' 0.0000 0.0000
                         'International Tables Vol C Tables 4.2.6.8 and 6.1.1.4'
    'F' 'F' 0.0171 0.0103
                         'International Tables Vol C Tables 4.2.6.8 and 6.1.1.4'
    'Ge' 'Ge' 0.1547 1.8001
                         'International Tables Vol C Tables 4.2.6.8 and 6.1.1.4'
_computing_data_collection     'SMART (Bruker, 1997)'
_computing_cell_refinement     'SAINT (Bruker, 1997)'
_computing_data_reduction     'SAINT (Bruker, 1997)'
_computing_structure_solution     'SHELXS97 (Sheldrick, 2008)'
_computing_structure_refinement     'SHELXL97 (Sheldrick, 2008)'
_computing_molecular_graphics     'SHELXTL (Sheldrick, 2008)'
_computing_publication_material     'SHELXTL (Sheldrick, 2008)'
loop_
    _atom_site_type_symbol
    _atom_site_label
    _atom_site_fract_x
    _atom_site_fract_y
    _atom_site_fract_z
    _atom_site_U_iso_or_equiv
    _atom_site_adp_type
    _atom_site_calc_flag
    _atom_site_refinement_flags
    _atom_site_occupancy
    _atom_site_disorder_assembly
    _atom_site_disorder_group
    Ge Ge1A 0.88719(3) 0.20119(6) 0.19017(2) 0.03626(13) Uani d PD 0.396(14) A 2
    C C15A 0.7582(7) 0.347(4) 0.1861(18) 0.049(3) Uani d PD 0.396(14) A 2
    H H15C 0.7483 0.3738 0.2319 0.058 Uiso calc PR 0.396(14) A 2
    H H15D 0.7466 0.4755 0.1576 0.058 Uiso calc PR 0.396(14) A 2
    C C16A 0.6994(5) 0.152(3) 0.1482(9) 0.058(3) Uani d PD 0.396(14) A 2
    H H16C 0.6402 0.1931 0.1086 0.070 Uiso calc PR 0.396(14) A 2
    H H16D 0.6745 0.0638 0.1801 0.070 Uiso calc PR 0.396(14) A 2
    C C17A 0.7845(7) 0.034(4) 0.1227(15) 0.0493(15) Uani d PD 0.396(14) A 2
    H H17C 0.7811 0.0624 0.0740 0.059 Uiso calc PR 0.396(14) A 2
    H H17D 0.7889 -0.1177 0.1325 0.059 Uiso calc PR 0.396(14) A 2
    Ge Ge1 0.88719(3) 0.20119(6) 0.19017(2) 0.03626(13) Uani d PD 0.604(14) A 1
    C C15 0.7486(5) 0.302(3) 0.1857(11) 0.049(3) Uani d PD 0.604(14) A 1
    H H15A 0.7232 0.2525 0.2240 0.058 Uiso calc PR 0.604(14) A 1
    H H15B 0.7400 0.4551 0.1796 0.058 Uiso calc PR 0.604(14) A 1
    C C16 0.7073(5) 0.1749(18) 0.1173(6) 0.058(3) Uani d PD 0.604(14) A 1
    H H16A 0.6958 0.2660 0.0763 0.070 Uiso calc PR 0.604(14) A 1
    H H16B 0.6424 0.1022 0.1156 0.070 Uiso calc PR 0.604(14) A 1
    C C17 0.7979(11) 0.013(6) 0.122(2) 0.0493(15) Uani d PD 0.604(14) A 1
    H H17A 0.8172 -0.0008 0.0786 0.059 Uiso calc PR 0.604(14) A 1
    H H17B 0.7874 -0.1249 0.1407 0.059 Uiso calc PR 0.604(14) A 1
    C C1 0.9675(3) 0.0705(5) 0.27568(18) 0.0341(8) Uani d . 1 . .
    C C2 1.0113(3) -0.1241(6) 0.2752(2) 0.0445(9) Uani d . 1 A .
    H H2A 1.0030 -0.1936 0.2324 0.053 Uiso calc R 1 . .
    C C3 1.0670(3) -0.2189(6) 0.3359(2) 0.0485(10) Uani d . 1 . .
    H H3A 1.0965 -0.3526 0.3346 0.058 Uiso calc R 1 A .
    C C4 1.0799(3) -0.1212(6) 0.39821(19) 0.0407(9) Uani d . 1 A .
    C C5 1.0369(3) 0.0734(6) 0.3998(2) 0.0471(10) Uani d . 1 . .
    H H5A 1.0456 0.1424 0.4427 0.056 Uiso calc R 1 A .
    C C6 0.9812(3) 0.1671(5) 0.3389(2) 0.0444(9) Uani d . 1 A .
    H H6A 0.9517 0.3006 0.3404 0.053 Uiso calc R 1 . .
    C C8 0.9769(3) 0.3844(5) 0.15718(18) 0.0379(8) Uani d . 1 . .
    C C9 1.0823(3) 0.3923(6) 0.1889(2) 0.0470(10) Uani d . 1 A .
    H H9A 1.1126 0.3007 0.2262 0.056 Uiso calc R 1 . .
    C C10 1.1437(3) 0.5314(6) 0.1669(2) 0.0510(10) Uani d . 1 . .
    H H10A 1.2158 0.5345 0.1889 0.061 Uiso calc R 1 A .
    C C11 1.1000(3) 0.6659(6) 0.1130(2) 0.0448(9) Uani d . 1 A .
    C C12 0.9955(3) 0.6588(6) 0.0806(2) 0.0512(10) Uani d . 1 . .
    H H12A 0.9653 0.7506 0.0433 0.061 Uiso calc R 1 A .
    C C13 0.9352(3) 0.5183(6) 0.1024(2) 0.0471(10) Uani d . 1 A .
    H H13A 0.8635 0.5130 0.0795 0.057 Uiso calc R 1 . .
    C C7 1.1400(4) -0.2268(7) 0.4628(2) 0.0561(11) Uani d PD 0.604(14) A 1
    F F1 1.1175(11) -0.4307(12) 0.4626(7) 0.083(3) Uani d PD 0.604(14) A 1
    F F2 1.1343(13) -0.146(2) 0.5219(6) 0.078(4) Uani d PD 0.604(14) A 1
    F F3 1.2396(5) -0.227(3) 0.4671(8) 0.072(3) Uani d PD 0.604(14) A 1
    C C7A 1.1400(4) -0.2268(7) 0.4628(2) 0.0561(11) Uani d PD 0.396(14) A 2
    F F1A 1.0871(16) -0.380(3) 0.4803(12) 0.106(7) Uani d PD 0.396(14) A 2
    F F2A 1.1506(18) -0.091(3) 0.5158(8) 0.070(5) Uani d PD 0.396(14) A 2
    F F3A 1.2337(11) -0.281(4) 0.4667(12) 0.091(8) Uani d PD 0.396(14) A 2
    C C14 1.1663(3) 0.8216(7) 0.0908(2) 0.0589(11) Uani d PD 0.410(6) A 1
    F F4 1.1154(5) 1.0064(10) 0.0742(5) 0.0613(7) Uiso d PD 0.410(6) A 1
    F F5 1.1939(6) 0.7630(11) 0.0372(4) 0.0613(7) Uiso d PD 0.410(6) A 1
    F F6 1.2236(6) 0.9328(12) 0.1444(3) 0.0613(7) Uiso d PD 0.410(6) A 1
    C C14' 1.1663(3) 0.8216(7) 0.0908(2) 0.0589(11) Uani d P 0.411(6) A 2
    F F4' 1.1110(5) 0.9575(12) 0.0424(5) 0.0613(7) Uiso d P 0.411(6) A 2
    F F5' 1.2282(6) 0.7196(11) 0.0569(4) 0.0613(7) Uiso d P 0.411(6) A 2
    F F6' 1.2569(6) 0.8560(12) 0.1386(4) 0.0613(7) Uiso d P 0.411(6) A 2
    C C14A 1.1663(3) 0.8216(7) 0.0908(2) 0.0589(11) Uani d PD 0.179(3) A 3
    F F4A 1.1322(12) 0.867(2) 0.0240(6) 0.0613(7) Uiso d PD 0.179(3) A 3
    F F5A 1.2639(10) 0.769(2) 0.1061(9) 0.0613(7) Uiso d PD 0.179(3) A 3
    F F6A 1.1623(13) 1.0042(19) 0.1205(9) 0.0613(7) Uiso d PD 0.179(3) A 3
loop_
    _atom_site_aniso_label
    _atom_site_aniso_U_11
    _atom_site_aniso_U_22
    _atom_site_aniso_U_33
    _atom_site_aniso_U_12
    _atom_site_aniso_U_13
    _atom_site_aniso_U_23
    Ge1A 0.0323(2) 0.03686(19) 0.0365(2) 0.00216(19) 0.00519(16) 0.0002(2)
    C15A 0.042(3) 0.046(7) 0.062(3) 0.005(3) 0.021(3) 0.017(4)
    C16A 0.032(3) 0.065(4) 0.072(7) -0.005(3) 0.006(4) 0.022(6)
    C17A 0.042(3) 0.052(5) 0.045(3) -0.009(4) -0.002(4) 0.003(3)
    Ge1 0.0323(2) 0.03686(19) 0.0365(2) 0.00216(19) 0.00519(16) 0.0002(2)
    C15 0.042(3) 0.046(7) 0.062(3) 0.005(3) 0.021(3) 0.017(4)
    C16 0.032(3) 0.065(4) 0.072(7) -0.005(3) 0.006(4) 0.022(6)
    C17 0.042(3) 0.052(5) 0.045(3) -0.009(4) -0.002(4) 0.003(3)
    C1 0.0292(19) 0.0364(17) 0.034(2) -0.0018(15) 0.0055(16) -0.0001(16)
    C2 0.048(2) 0.045(2) 0.037(2) 0.0075(18) 0.0078(19) -0.0067(17)
    C3 0.051(2) 0.0427(19) 0.047(2) 0.0167(19) 0.007(2) 0.0012(19)
    C4 0.036(2) 0.0454(19) 0.039(2) 0.0012(17) 0.0077(18) 0.0022(18)
    C5 0.049(2) 0.051(2) 0.035(2) 0.0023(19) 0.0048(19) -0.0080(19)
    C6 0.043(2) 0.037(2) 0.047(2) 0.0069(17) 0.0042(19) -0.0044(18)
    C8 0.037(2) 0.0359(17) 0.035(2) 0.0027(16) 0.0030(17) -0.0011(16)
    C9 0.039(2) 0.048(2) 0.050(2) 0.0036(18) 0.006(2) 0.0091(19)
    C10 0.034(2) 0.056(2) 0.059(3) 0.0020(19) 0.007(2) 0.006(2)
    C11 0.044(2) 0.046(2) 0.045(2) -0.0039(18) 0.0148(19) -0.0005(18)
    C12 0.048(2) 0.055(3) 0.045(2) -0.004(2) 0.006(2) 0.0112(19)
    C13 0.035(2) 0.057(2) 0.041(2) -0.0023(19) -0.0019(18) 0.0086(19)
    C7 0.058(3) 0.063(3) 0.041(2) 0.009(3) 0.004(2) 0.006(2)
    F1 0.110(8) 0.054(3) 0.061(6) -0.009(4) -0.013(4) 0.019(3)
    F2 0.110(8) 0.089(7) 0.042(4) 0.048(6) 0.034(4) 0.022(4)
    F3 0.044(5) 0.093(6) 0.062(5) 0.014(4) -0.011(4) 0.014(4)
    C7A 0.058(3) 0.063(3) 0.041(2) 0.009(3) 0.004(2) 0.006(2)
    F1A 0.110(12) 0.108(12) 0.075(12) -0.022(10) -0.012(7) 0.050(9)
    F2A 0.078(7) 0.099(11) 0.023(5) 0.012(7) 0.001(5) 0.015(6)
    F3A 0.103(13) 0.122(17) 0.053(8) 0.080(12) 0.029(8) 0.013(8)
    C14 0.055(3) 0.062(3) 0.059(3) 0.005(2) 0.015(2) 0.006(2)
    C14' 0.055(3) 0.062(3) 0.059(3) 0.005(2) 0.015(2) 0.006(2)
    C14A 0.055(3) 0.062(3) 0.059(3) 0.005(2) 0.015(2) 0.006(2)
_geom_special_details
;
All e.s.d.'s (except the e.s.d. in the dihedral angle between two l.s. planes)
are estimated using the full covariance matrix. The cell e.s.d.'s are taken
into account individually in the estimation of e.s.d.'s in distances, angles
and torsion angles; correlations between e.s.d.'s in cell parameters are only
used when they are defined by crystal symmetry. An approximate (isotropic)
treatment of cell e.s.d.'s is used for estimating e.s.d.'s involving l.s.
planes.
;
loop_
    _geom_bond_atom_site_label_1
    _geom_bond_atom_site_label_2
    _geom_bond_site_symmetry_2
    _geom_bond_distance
    _geom_bond_publ_flag
    Ge1A C1 . 1.944(3) ?
    Ge1A C8 . 1.947(4) ?
    Ge1A C17A . 1.961(4) ?
    Ge1A C15A . 1.969(5) ?
    Ge1A C16A . 2.463(6) ?
    C15A C16A . 1.562(11) ?
    C15A H15C . 0.9900 ?
    C15A H15D . 0.9900 ?
    C16A C17A . 1.591(13) ?
    C16A H16C . 0.9900 ?
    C16A H16D . 0.9900 ?
    C17A H17C . 0.9900 ?
    C17A H17D . 0.9900 ?
    C15 C16 . 1.563(11) ?
    C15 H15A . 0.9900 ?
    C15 H15B . 0.9900 ?
    C16 C17 . 1.591(13) ?
    C16 H16A . 0.9900 ?
    C16 H16B . 0.9900 ?
    C17 H17A . 0.9900 ?
    C17 H17B . 0.9900 ?
    C1 C6 . 1.383(5) ?
    C1 C2 . 1.385(5) ?
    C2 C3 . 1.381(5) ?
    C2 H2A . 0.9500 ?
    C3 C4 . 1.372(5) ?
    C3 H3A . 0.9500 ?
    C4 C5 . 1.382(5) ?
    C4 C7 . 1.486(5) ?
    C5 C6 . 1.381(5) ?
    C5 H5A . 0.9500 ?
    C6 H6A . 0.9500 ?
    C8 C13 . 1.384(5) ?
    C8 C9 . 1.389(5) ?
    C9 C10 . 1.381(5) ?
    C9 H9A . 0.9500 ?
    C10 C11 . 1.382(5) ?
    C10 H10A . 0.9500 ?
    C11 C12 . 1.379(5) ?
    C11 C14 . 1.500(6) ?
    C12 C13 . 1.376(5) ?
    C12 H12A . 0.9500 ?
    C13 H13A . 0.9500 ?
    C7 F2 . 1.326(9) ?
    C7 F3 . 1.331(9) ?
    C7 F1 . 1.342(9) ?
    C14 F5 . 1.302(8) ?
    C14 F6 . 1.340(7) ?
    C14 F4 . 1.363(7) ?
loop_
    _geom_angle_atom_site_label_1
    _geom_angle_atom_site_label_2
    _geom_angle_atom_site_label_3
    _geom_angle_site_symmetry_1
    _geom_angle_site_symmetry_3
    _geom_angle
    _geom_angle_publ_flag
    C1 Ge1A C8 . . 108.72(15) ?
    C1 Ge1A C17A . . 118.9(11) ?
    C8 Ge1A C17A . . 118.7(11) ?
    C1 Ge1A C15A . . 120.2(12) ?
    C8 Ge1A C15A . . 109.8(11) ?
    C17A Ge1A C15A . . 77.8(3) ?
    C1 Ge1A C16A . . 120.4(4) ?
    C8 Ge1A C16A . . 130.5(4) ?
    C16A C15A Ge1A . . 87.7(4) ?
    C16A C15A H15C . . 114.0 ?
    Ge1A C15A H15C . . 114.0 ?
    C16A C15A H15D . . 114.0 ?
    Ge1A C15A H15D . . 114.0 ?
    H15C C15A H15D . . 111.2 ?
    C15A C16A C17A . . 103.0(8) ?
    C15A C16A Ge1A . . 53.0(3) ?
    C17A C16A Ge1A . . 52.7(2) ?
    C15A C16A H16C . . 111.2 ?
    C17A C16A H16C . . 111.2 ?
    Ge1A C16A H16C . . 139.4 ?
    C15A C16A H16D . . 111.2 ?
    C17A C16A H16D . . 111.2 ?
    Ge1A C16A H16D . . 111.5 ?
    H16C C16A H16D . . 109.1 ?
    C16A C17A Ge1A . . 87.1(5) ?
    C16A C17A H17C . . 114.1 ?
    Ge1A C17A H17C . . 114.1 ?
    C16A C17A H17D . . 114.1 ?
    Ge1A C17A H17D . . 114.1 ?
    H17C C17A H17D . . 111.3 ?
    C16 C15 H15A . . 114.1 ?
    C16 C15 H15B . . 114.1 ?
    H15A C15 H15B . . 111.2 ?
    C15 C16 C17 . . 102.6(8) ?
    C15 C16 H16A . . 111.2 ?
    C17 C16 H16A . . 111.2 ?
    C15 C16 H16B . . 111.2 ?
    C17 C16 H16B . . 111.2 ?
    H16A C16 H16B . . 109.2 ?
    C16 C17 H17A . . 114.1 ?
    C16 C17 H17B . . 114.1 ?
    H17A C17 H17B . . 111.3 ?
    C6 C1 C2 . . 117.9(3) ?
    C6 C1 Ge1A . . 121.2(3) ?
    C2 C1 Ge1A . . 120.8(3) ?
    C3 C2 C1 . . 121.0(3) ?
    C3 C2 H2A . . 119.5 ?
    C1 C2 H2A . . 119.5 ?
    C4 C3 C2 . . 120.4(3) ?
    C4 C3 H3A . . 119.8 ?
    C2 C3 H3A . . 119.8 ?
    C3 C4 C5 . . 119.5(3) ?
    C3 C4 C7 . . 119.3(3) ?
    C5 C4 C7 . . 121.2(4) ?
    C6 C5 C4 . . 119.8(3) ?
    C6 C5 H5A . . 120.1 ?
    C4 C5 H5A . . 120.1 ?
    C5 C6 C1 . . 121.4(3) ?
    C5 C6 H6A . . 119.3 ?
    C1 C6 H6A . . 119.3 ?
    C13 C8 C9 . . 118.1(4) ?
    C13 C8 Ge1A . . 119.9(3) ?
    C9 C8 Ge1A . . 121.9(3) ?
    C10 C9 C8 . . 120.9(4) ?
    C10 C9 H9A . . 119.5 ?
    C8 C9 H9A . . 119.5 ?
    C9 C10 C11 . . 119.9(4) ?
    C9 C10 H10A . . 120.1 ?
    C11 C10 H10A . . 120.1 ?
    C12 C11 C10 . . 119.8(4) ?
    C12 C11 C14 . . 120.4(4) ?
    C10 C11 C14 . . 119.8(4) ?
    C13 C12 C11 . . 119.8(4) ?
    C13 C12 H12A . . 120.1 ?
    C11 C12 H12A . . 120.1 ?
    C12 C13 C8 . . 121.4(4) ?
    C12 C13 H13A . . 119.3 ?
    C8 C13 H13A . . 119.3 ?
    F2 C7 F3 . . 105.6(9) ?
    F2 C7 F1 . . 108.0(9) ?
    F3 C7 F1 . . 103.0(9) ?
    F2 C7 C4 . . 117.0(7) ?
    F3 C7 C4 . . 110.1(8) ?
    F1 C7 C4 . . 112.0(7) ?
    F5 C14 F6 . . 125.9(6) ?
    F5 C14 F4 . . 107.2(5) ?
    F6 C14 F4 . . 82.5(6) ?
    F5 C14 C11 . . 113.7(5) ?
    F6 C14 C11 . . 111.6(4) ?
    F4 C14 C11 . . 110.2(4) ?
loop_
    _geom_torsion_atom_site_label_1
    _geom_torsion_atom_site_label_2
    _geom_torsion_atom_site_label_3
    _geom_torsion_atom_site_label_4
    _geom_torsion_site_symmetry_1
    _geom_torsion_site_symmetry_2
    _geom_torsion_site_symmetry_3
    _geom_torsion_site_symmetry_4
    _geom_torsion
    _geom_torsion_publ_flag
    C1 Ge1A C15A C16A . . . . -102.4(14) ?
    C8 Ge1A C15A C16A . . . . 130.5(14) ?
    C17A Ge1A C15A C16A . . . . 14(2) ?
    Ge1A C15A C16A C17A . . . . -18(2) ?
    C1 Ge1A C16A C15A . . . . 102(2) ?
    C8 Ge1A C16A C15A . . . . -70(2) ?
    C17A Ge1A C16A C15A . . . . -158(3) ?
    C1 Ge1A C16A C17A . . . . -100.0(19) ?
    C8 Ge1A C16A C17A . . . . 88.2(19) ?
    C15A Ge1A C16A C17A . . . . 158(3) ?
    C15A C16A C17A Ge1A . . . . 18(2) ?
    C1 Ge1A C17A C16A . . . . 104.0(13) ?
    C8 Ge1A C17A C16A . . . . -119.9(14) ?
    C15A Ge1A C17A C16A . . . . -13.9(19) ?
    C8 Ge1A C1 C6 . . . . 86.7(3) ?
    C17A Ge1A C1 C6 . . . . -133.3(7) ?
    C15A Ge1A C1 C6 . . . . -40.9(8) ?
    C16A Ge1A C1 C6 . . . . -86.8(6) ?
    C8 Ge1A C1 C2 . . . . -94.4(3) ?
    C17A Ge1A C1 C2 . . . . 45.6(7) ?
    C15A Ge1A C1 C2 . . . . 138.0(8) ?
    C16A Ge1A C1 C2 . . . . 92.1(6) ?
    C6 C1 C2 C3 . . . . 0.0(6) ?
    Ge1A C1 C2 C3 . . . . -178.9(3) ?
    C1 C2 C3 C4 . . . . 0.0(6) ?
    C2 C3 C4 C5 . . . . -0.1(6) ?
    C2 C3 C4 C7 . . . . 179.9(4) ?
    C3 C4 C5 C6 . . . . 0.2(6) ?
    C7 C4 C5 C6 . . . . -179.8(4) ?
    C4 C5 C6 C1 . . . . -0.2(6) ?
    C2 C1 C6 C5 . . . . 0.1(6) ?
    Ge1A C1 C6 C5 . . . . 179.0(3) ?
    C1 Ge1A C8 C13 . . . . -170.8(3) ?
    C17A Ge1A C8 C13 . . . . 49.1(6) ?
    C15A Ge1A C8 C13 . . . . -37.5(9) ?
    C16A Ge1A C8 C13 . . . . 1.8(7) ?
    C1 Ge1A C8 C9 . . . . 6.4(4) ?
    C17A Ge1A C8 C9 . . . . -133.7(6) ?
    C15A Ge1A C8 C9 . . . . 139.7(9) ?
    C16A Ge1A C8 C9 . . . . 179.0(7) ?
    C13 C8 C9 C10 . . . . 0.7(6) ?
    Ge1A C8 C9 C10 . . . . -176.5(3) ?
    C8 C9 C10 C11 . . . . 0.4(6) ?
    C9 C10 C11 C12 . . . . -0.9(6) ?
    C9 C10 C11 C14 . . . . 178.0(4) ?
    C10 C11 C12 C13 . . . . 0.3(6) ?
    C14 C11 C12 C13 . . . . -178.6(4) ?
    C11 C12 C13 C8 . . . . 0.9(6) ?
    C9 C8 C13 C12 . . . . -1.4(6) ?
    Ge1A C8 C13 C12 . . . . 175.9(3) ?
    C3 C4 C7 F2 . . . . -167.6(9) ?
    C5 C4 C7 F2 . . . . 12.3(10) ?
    C3 C4 C7 F3 . . . . 71.9(9) ?
    C5 C4 C7 F3 . . . . -108.2(9) ?
    C3 C4 C7 F1 . . . . -42.2(8) ?
    C5 C4 C7 F1 . . . . 137.8(7) ?
    C12 C11 C14 F5 . . . . -82.7(6) ?
    C10 C11 C14 F5 . . . . 98.4(6) ?
    C12 C11 C14 F6 . . . . 127.5(6) ?
    C10 C11 C14 F6 . . . . -51.4(7) ?
    C12 C11 C14 F4 . . . . 37.7(7) ?
    C10 C11 C14 F4 . . . . -141.2(6) ?
data_global
_journal_date_recd_electronic     2009-03-19
_journal_date_accepted     2009-04-23
_journal_name_full     'Acta Crystallographica, Section E'
_journal_year     2009
_journal_volume     65
_journal_issue      5
_journal_page_first     m602
_journal_page_last     m602
_journal_paper_category     QM
_journal_coeditor_code     IM2108
_publ_contact_author_name     'William J. Leigh'
_publ_contact_author_address
;
Department of Chemistry
McMaster University
Hamilton ON  L8S 4M1, Canada
;
_publ_contact_author_email     'leigh@mcmaster.ca'
_publ_contact_author_fax     '905-522-2509'
_publ_contact_author_phone     '905-525-9140 ext. 23485'
_publ_section_title
;
1,1-Bis[4-(trifluoromethyl)phenyl]germetane
;
loop_
    _publ_author_name
    _publ_author_footnote
    _publ_author_address
    'Huck, Lawrence A.' .
;
Department of Chemistry
McMaster University
Hamilton
ON
Canada L8S 4M1
;
    'Potter, Gregory D.' .
;
Department of Chemistry
McMaster University
Hamilton
ON
Canada L8S 4M1
;
    'Jenkins, Hilary A.' .
;
Department of Chemistry
McMaster University
Hamilton
ON
Canada L8S 4M1
;
    'Britten, James F.' .
;
Department of Chemistry
McMaster University
Hamilton
ON
Canada L8S 4M1
;
    'Leigh, William J.' .
;
Department of Chemistry
McMaster University
Hamilton
ON
Canada L8S 4M1
;
