# Supplementary material for: 1,1-Bis[4-(trifluoro­meth­yl)phen­yl]germetane
Source: Acta Crystallogr Sect E Struct Rep Online. 2009 Apr 30;65(Pt 5):m602. doi: 10.1107/S1600536809015268 (PMC2977636; doi:10.1107/S1600536809015268)
Supplement: Supplementary file 2 [file e-65-0m602-Isup2.hkl]

# 
# h,k,l, Fc-squared, Fo-squared, sigma(Fo-squared) and status flag 
# 
data_I
_shelx_title ' fpgcb in P2(1)/n' 
_shelx_refln_list_code          4 
_shelx_F_calc_maximum      231.53 
_exptl_crystal_F_000       808.00 
_reflns_d_resolution_high  0.7685 
 
loop_ 
 _symmetry_equiv_pos_as_xyz 
 'x, y, z' 
 '-x+1/2, y+1/2, -z+1/2' 
 '-x, -y, -z' 
 'x-1/2, -y-1/2, z-1/2' 
 
_cell_length_a    13.5959 
_cell_length_b     6.4119 
_cell_length_c    20.2427 
_cell_angle_alpha  90.000 
_cell_angle_beta  107.081 
_cell_angle_gamma  90.000 
 
_shelx_F_squared_multiplier     1.000 
 
loop_ 
 _refln_index_h 
 _refln_index_k 
 _refln_index_l 
 _refln_F_squared_calc 
 _refln_F_squared_meas 
 _refln_F_squared_sigma 
 _refln_observed_status 
   2   0   0      836.17      834.61     23.83 o 
   4   0   0     3846.11     3514.87     66.84 o 
   6   0   0     4581.73     4714.10     90.13 o 
   8   0   0     8910.80     8879.50    237.60 o 
  10   0   0     1120.39     1117.61     46.30 o 
  12   0   0      358.48      354.29     37.77 o 
  14   0   0      437.55      384.21     74.76 o 
  16   0   0       20.62      -74.57     74.57 o 
   1   1   0     2411.12     2459.35     34.65 o 
   2   1   0    50285.05    48295.68    797.28 o 
   3   1   0      378.51      396.31      7.62 o 
   4   1   0     1293.59     1391.76     18.04 o 
   5   1   0       52.57       69.57      6.03 o 
   6   1   0     5418.68     5402.92     83.96 o 
   7   1   0      264.80      253.27     11.99 o 
   8   1   0     1016.50     1018.86     22.94 o 
   9   1   0      359.23      330.41     19.49 o 
  10   1   0     2348.57     2379.29     53.42 o 
  11   1   0       23.01       -0.35     34.95 o 
  12   1   0      807.47      801.21     48.04 o 
  13   1   0      307.83      247.66     34.69 o 
  14   1   0       12.42       39.39     36.28 o 
  15   1   0       74.46       49.87     51.28 o 
  16   1   0      316.47      367.26     95.34 o 
   0   2   0    10617.83    11039.01    293.11 o 
   1   2   0     7838.01     7799.76    109.67 o 
   2   2   0      716.62      691.38     10.90 o 
   3   2   0     2795.81     2834.65     36.26 o 
   4   2   0      484.35      486.73      9.86 o 
   5   2   0      427.31      400.81     13.64 o 
   6   2   0     1573.79     1631.33     24.99 o 
   7   2   0      769.81      789.93     16.51 o 
   8   2   0     2550.55     2665.21     41.84 o 
   9   2   0        1.04      -18.55     18.93 o 
  10   2   0      680.18      649.68     34.02 o 
  11   2   0      412.50      360.67     29.17 o 
  12   2   0       33.88       62.68     29.19 o 
  13   2   0        6.94       17.01     42.77 o 
  14   2   0      441.93      472.82    127.72 o 
  15   2   0       20.34       50.22     49.84 o 
  16   2   0       86.81       18.56     56.84 o 
   1   3   0     3205.87     3173.88     47.23 o 
   2   3   0     1061.32      985.84     15.42 o 
   3   3   0      911.02      816.01     14.49 o 
   4   3   0      168.53      219.99      7.66 o 
   5   3   0     3814.06     3824.05     56.00 o 
   6   3   0      592.15      645.96     16.12 o 
   7   3   0     1137.54     1203.27     27.17 o 
   8   3   0      740.41      739.06     25.18 o 
   9   3   0      217.98      210.90     18.52 o 
  10   3   0       25.59       25.33     18.98 o 
  11   3   0        1.91       -4.88     30.97 o 
  12   3   0       65.52       58.03     49.48 o 
  13   3   0      190.34      148.89     40.64 o 
  14   3   0      105.63      147.43     47.60 o 
  15   3   0        0.46       21.52     71.99 o 
   0   4   0       99.30       85.83     14.58 o 
   1   4   0     2019.90     1959.49     35.26 o 
   2   4   0     1053.70     1131.69     19.24 o 
   3   4   0     3499.09     3416.41     51.72 o 
   4   4   0      716.15      762.89     18.05 o 
   5   4   0     1274.21     1240.49     19.90 o 
   6   4   0      263.28      249.32     13.99 o 
   7   4   0     1094.86     1031.62     26.67 o 
   8   4   0       35.51       13.87     15.67 o 
   9   4   0      113.65      127.80     20.34 o 
  10   4   0        3.78      -17.29     21.47 o 
  11   4   0      827.40      752.54     44.27 o 
  12   4   0      131.78      144.51     40.20 o 
  13   4   0        7.53       20.36     88.86 o 
  14   4   0       20.22      -18.70     50.32 o 
   1   5   0     1616.69     1665.91     25.65 o 
   2   5   0       31.40       32.39     10.22 o 
   3   5   0      946.20      936.33     19.31 o 
   4   5   0      165.90      182.59     12.26 o 
   5   5   0     1962.53     1846.04     29.62 o 
   6   5   0        4.72       -9.19     14.30 o 
   7   5   0      139.89      180.09     17.02 o 
   8   5   0       48.13       40.68     21.01 o 
   9   5   0      939.87      914.71     34.03 o 
  10   5   0       14.30       14.15     24.32 o 
  11   5   0       44.71       62.46     28.32 o 
  12   5   0       18.81       -3.58     43.87 o 
  13   5   0      319.60      372.93     55.92 o 
   0   6   0      179.33      218.04     20.21 o 
   1   6   0      495.39      561.01     25.59 o 
   2   6   0        1.36      -12.54     12.54 o 
   3   6   0      813.45      757.97     20.13 o 
   4   6   0      105.24      117.29     17.85 o 
   5   6   0       73.32       58.39     14.56 o 
   6   6   0        0.74      -17.02     17.02 o 
   7   6   0      422.46      371.22     24.71 o 
   8   6   0       82.09       34.15     28.85 o 
   9   6   0        0.90      -27.07     30.14 o 
  10   6   0       74.54      102.61     33.61 o 
  11   6   0      406.98      384.54     64.23 o 
   1   7   0      485.90      502.97     19.72 o 
   2   7   0      256.06      259.70     16.20 o 
   3   7   0       40.12       24.72     16.34 o 
   4   7   0        1.32      -11.95     16.65 o 
   5   7   0      239.14      257.85     26.27 o 
   6   7   0      216.17      226.25     23.31 o 
   7   7   0        0.83      -18.59     29.30 o 
   8   7   0       54.74       19.23     35.44 o 
   9   7   0      115.68      128.62     38.86 o 
   0   8   0      155.16      149.37     24.02 o 
   1   8   0       57.85       75.50     16.63 o 
   2   8   0        0.19      -18.48     18.48 o 
   3   8   0      161.81      109.69     24.49 o 
   4   8   0      126.99      114.81     25.44 o 
 -17   0   1      240.89      108.89     87.79 o 
 -15   0   1      475.15      442.39     81.73 o 
 -13   0   1      446.22      406.75     41.31 o 
 -11   0   1     2305.35     2294.50     74.51 o 
  -9   0   1      186.00      144.89     16.39 o 
  -7   0   1     1725.16     1543.20     34.28 o 
  -5   0   1        0.05      -12.68     12.68 o 
  -3   0   1     3126.78     3102.08     82.97 o 
  -1   0   1       42.75       72.60      3.81 o 
   1   0   1     3208.48     2986.99     78.91 o 
   3   0   1       17.97       23.92      7.99 o 
   5   0   1      563.75      469.70     21.40 o 
   7   0   1      974.21      866.45     34.51 o 
   9   0   1     2009.04     1976.65     64.12 o 
  11   0   1     4996.19     4783.56    137.47 o 
  13   0   1       38.74      -45.93     58.90 o 
  15   0   1      677.75      669.91     82.31 o 
 -16   1   1       29.86        7.86     57.79 o 
 -15   1   1      625.00      618.27     64.44 o 
 -14   1   1        6.33      -11.42     35.04 o 
 -13   1   1      974.78     1018.11     46.00 o 
 -12   1   1      383.83      384.30     31.23 o 
 -11   1   1      504.26      569.42     30.95 o 
 -10   1   1       19.60       42.36     14.43 o 
  -9   1   1     1722.76     1719.88     28.54 o 
  -8   1   1      562.31      559.59     15.12 o 
  -7   1   1      191.14      163.38     12.44 o 
  -6   1   1      316.78      375.19      8.89 o 
  -5   1   1     8185.63     7913.25    103.73 o 
  -4   1   1      861.04      818.21     12.97 o 
  -3   1   1     1261.01     1252.07     20.63 o 
  -2   1   1    12582.75    12548.16    176.17 o 
  -1   1   1     7536.05     7669.25     99.02 o 
   0   1   1      204.92      227.30     10.70 o 
   1   1   1      523.33      552.70      7.43 o 
   2   1   1     1217.26     1299.87     19.19 o 
   3   1   1       73.33       93.13      5.20 o 
   4   1   1     1088.12     1039.07     18.45 o 
   5   1   1     3733.03     3597.44     69.57 o 
   6   1   1     2000.91     2146.34     44.50 o 
   7   1   1     1287.21     1312.41     31.51 o 
   8   1   1        5.57      -14.51     14.51 o 
   9   1   1     3056.09     3029.20     63.69 o 
  10   1   1     1012.42      991.42     32.37 o 
  11   1   1      749.34      697.47     34.36 o 
  12   1   1       11.04      -19.19     28.14 o 
  13   1   1     1412.34     1421.03     99.05 o 
  14   1   1       81.24       54.39     37.28 o 
  15   1   1        7.57       40.38     99.60 o 
  16   1   1       11.93       -4.49     60.35 o 
 -16   2   1       52.10       18.96     74.47 o 
 -15   2   1       57.18       94.36     48.88 o 
 -14   2   1      425.19      348.41     94.99 o 
 -13   2   1      449.12      421.68     41.59 o 
 -12   2   1      487.11      593.59     54.13 o 
 -11   2   1      580.99      676.32     34.40 o 
 -10   2   1      638.55      681.47     36.69 o 
  -9   2   1        7.90      -11.74     11.74 o 
  -8   2   1      141.45      131.08     11.04 o 
  -7   2   1     4995.48     5033.34     68.07 o 
  -6   2   1       72.35       45.44     11.72 o 
  -5   2   1      920.63      832.69     14.76 o 
  -4   2   1     2417.29     2547.94     44.95 o 
  -3   2   1     2346.62     2208.44     32.62 o 
  -2   2   1     1123.18     1101.42     19.66 o 
  -1   2   1     2283.70     2389.96     37.64 o 
   0   2   1     1253.88     1277.29     38.43 o 
   1   2   1     1876.71     1960.38     34.65 o 
   2   2   1       29.45       49.96      5.07 o 
   3   2   1     3823.92     3864.79     54.58 o 
   4   2   1     4750.63     4855.02     81.66 o 
   5   2   1     2715.75     2787.24     44.76 o 
   6   2   1      216.87      256.78     11.73 o 
   7   2   1     1663.84     1582.42     29.33 o 
   8   2   1     1161.16     1082.04     34.77 o 
   9   2   1      413.40      377.17     24.84 o 
  10   2   1      233.29      272.82     65.69 o 
  11   2   1     2060.48     1979.88     62.04 o 
  12   2   1     1025.54     1007.40     44.31 o 
  13   2   1       38.15        2.53     71.57 o 
  14   2   1       63.96       95.68     46.70 o 
  15   2   1      456.52      461.97     56.16 o 
  16   2   1       70.60       38.31     97.05 o 
 -15   3   1        9.05       29.51     50.56 o 
 -14   3   1       13.61      -27.84     43.12 o 
 -13   3   1       68.21       64.87     39.10 o 
 -12   3   1      879.00      779.40     47.77 o 
 -11   3   1      148.65      132.66     31.68 o 
 -10   3   1      512.78      522.65     27.35 o 
  -9   3   1      323.55      359.03     22.90 o 
  -8   3   1      485.43      561.58     18.23 o 
  -7   3   1       10.79       -6.32     10.54 o 
  -6   3   1     2466.41     2291.27     31.81 o 
  -5   3   1     4083.05     3932.68     51.17 o 
  -4   3   1     2340.87     2318.15     31.61 o 
  -3   3   1       72.91       83.95      8.79 o 
  -2   3   1     4992.60     5179.37     65.44 o 
  -1   3   1      905.04      823.84     17.66 o 
   0   3   1      263.30      346.49     11.37 o 
   1   3   1       15.07       22.66      7.27 o 
   2   3   1     1700.61     1691.71     26.91 o 
   3   3   1     4149.38     4443.38     63.82 o 
   4   3   1      183.11      192.72      9.60 o 
   5   3   1      440.05      452.66     21.59 o 
   6   3   1     3014.02     2976.14     71.17 o 
   7   3   1      673.71      594.44     21.77 o 
   8   3   1     1197.02     1169.82     31.59 o 
   9   3   1     2127.32     2279.95     68.03 o 
  10   3   1      434.94      438.45     35.64 o 
  11   3   1        1.09      -31.76     31.76 o 
  12   3   1       98.41      104.25     38.02 o 
  13   3   1      187.16      138.94     43.20 o 
  14   3   1      153.14      172.48     49.63 o 
  15   3   1        7.48      -13.69     53.52 o 
 -14   4   1      234.03      233.95     51.10 o 
 -13   4   1       67.00       47.74     42.50 o 
 -12   4   1       51.21       48.44     37.79 o 
 -11   4   1       27.29       17.69     22.73 o 
 -10   4   1     1381.75     1482.32     60.51 o 
  -9   4   1      216.18      160.31     23.92 o 
  -8   4   1     1314.18     1317.34     31.42 o 
  -7   4   1      219.70      280.12     21.88 o 
  -6   4   1     1234.85     1211.93     19.87 o 
  -5   4   1       98.66      154.78      9.38 o 
  -4   4   1     3008.03     2845.87     36.57 o 
  -3   4   1     1685.37     1625.67     22.01 o 
  -2   4   1      185.26      181.61      7.86 o 
  -1   4   1      107.06      134.17     10.22 o 
   0   4   1     1919.55     1816.75     28.73 o 
   1   4   1     1042.79     1000.57     20.28 o 
   2   4   1       73.29       94.96      9.14 o 
   3   4   1       10.02       15.90      9.56 o 
   4   4   1     1895.12     1909.01     29.52 o 
   5   4   1       94.08      104.32     12.21 o 
   6   4   1        3.33        0.39     15.18 o 
   7   4   1      714.43      672.99     25.04 o 
   8   4   1      848.95      859.66     36.50 o 
   9   4   1       92.27       91.50     20.51 o 
  10   4   1     1022.02      998.47     35.97 o 
  11   4   1       46.16       15.14     37.22 o 
  12   4   1      379.39      365.24     45.93 o 
  13   4   1        0.33      -55.55    102.99 o 
  14   4   1      103.86      101.02     54.27 o 
 -13   5   1       11.35      -26.55     49.26 o 
 -12   5   1      655.95      672.27     52.63 o 
 -11   5   1       98.84      103.35     27.27 o 
 -10   5   1      273.45      299.77     26.69 o 
  -9   5   1        2.88      -26.10     28.24 o 
  -8   5   1      395.77      441.37     25.15 o 
  -7   5   1        7.20      -15.13     15.13 o 
  -6   5   1     1050.68     1051.08     22.34 o 
  -5   5   1       11.90       -8.17     12.40 o 
  -4   5   1      638.54      626.54     19.03 o 
  -3   5   1       15.31       28.02     10.33 o 
  -2   5   1     1312.25     1203.98     21.72 o 
  -1   5   1        4.15       -4.31      9.67 o 
   0   5   1      377.01      425.65     14.92 o 
   1   5   1       21.34       22.22     10.02 o 
   2   5   1     1947.05     1820.47     28.59 o 
   3   5   1       16.24       10.20     10.73 o 
   4   5   1       52.84       36.16     11.27 o 
   5   5   1        0.18       -6.63     13.24 o 
   6   5   1      815.11      756.28     23.04 o 
   7   5   1       16.71       20.76     16.26 o 
   8   5   1      120.62      139.53     26.37 o 
   9   5   1       34.85        8.79     22.67 o 
  10   5   1     1245.65     1365.65     49.96 o 
  11   5   1        4.64       -3.31     28.52 o 
  12   5   1      146.41       67.77     49.03 o 
  13   5   1        8.08      -41.90    119.60 o 
 -11   6   1       27.12      -31.50     31.50 o 
 -10   6   1      472.16      484.56     34.03 o 
  -9   6   1        0.39       -4.31     30.12 o 
  -8   6   1      199.69      282.03     31.24 o 
  -7   6   1       89.19       89.24     21.58 o 
  -6   6   1      211.67      261.21     16.80 o 
  -5   6   1      116.17       95.69     14.87 o 
  -4   6   1      399.49      446.43     21.07 o 
  -3   6   1       88.86       95.88     13.54 o 
  -2   6   1      828.84      851.94     20.37 o 
  -1   6   1        9.28       -6.38     12.31 o 
   0   6   1     2016.22     1909.91     30.33 o 
   1   6   1      522.02      619.95     17.96 o 
   2   6   1       14.47       -7.63     10.71 o 
   3   6   1        0.27      -13.02     13.02 o 
   4   6   1      795.09      792.05     23.55 o 
   5   6   1       21.93        4.12     16.60 o 
   6   6   1       10.73        5.40     18.36 o 
   7   6   1        4.70       -9.30     21.17 o 
   8   6   1      643.92      783.31     39.42 o 
   9   6   1        0.58      -30.01     30.01 o 
  10   6   1       58.80       32.21     34.30 o 
  11   6   1        8.14      -19.71     34.59 o 
  -9   7   1       62.17       72.82     42.48 o 
  -8   7   1      163.80       99.34     35.96 o 
  -7   7   1       13.56       -4.76     30.28 o 
  -6   7   1      109.67      103.57     22.12 o 
  -5   7   1      112.66      154.32     20.37 o 
  -4   7   1      206.50      232.62     20.52 o 
  -3   7   1        2.93      -16.11     16.11 o 
  -2   7   1      204.54      260.93     17.78 o 
  -1   7   1      266.39      320.67     18.14 o 
   0   7   1       73.10       55.84     13.77 o 
   1   7   1        2.90      -13.12     13.12 o 
   2   7   1      568.29      594.37     18.80 o 
   3   7   1       78.97       68.39     18.90 o 
   4   7   1        2.23      -19.05     19.05 o 
   5   7   1       10.04        0.96     20.50 o 
   6   7   1      247.30      243.03     25.05 o 
   7   7   1      111.34       50.53     29.99 o 
   8   7   1        1.24      -32.20     35.93 o 
  -4   8   1       50.43       24.97     21.17 o 
  -3   8   1      217.12      233.82     20.79 o 
  -2   8   1        7.40        0.75     16.18 o 
  -1   8   1       56.87       51.94     16.54 o 
   0   8   1       10.39       -5.40     17.00 o 
   1   8   1      112.40      125.98     17.88 o 
   2   8   1       23.48      -16.31     20.62 o 
   3   8   1       43.53       36.28     23.86 o 
   4   8   1       94.47       61.62     25.59 o 
 -16   0   2      112.13      -40.64     82.70 o 
 -14   0   2     1045.75      992.77     85.34 o 
 -12   0   2        1.66        0.22     22.14 o 
 -10   0   2     2922.73     2833.95     60.06 o 
  -8   0   2        2.16       -9.52     18.67 o 
  -6   0   2     1124.61      997.08     81.15 o 
  -4   0   2     9541.61     9852.38    258.74 o 
  -2   0   2    18604.44    18078.63    471.39 o 
   0   0   2       75.64       99.61      5.35 o 
   2   0   2      882.23      777.51     33.35 o 
   4   0   2     6651.40     6594.85    175.11 o 
   6   0   2        3.22        5.52     15.53 o 
   8   0   2     2658.69     2455.90     74.37 o 
  10   0   2       29.60       25.03     36.67 o 
  12   0   2      748.94      796.83    104.86 o 
  14   0   2       80.48       78.76     69.41 o 
  16   0   2      176.84      203.84     89.41 o 
 -17   1   2        4.01      -91.28     91.28 o 
 -16   1   2      378.89      419.59     64.04 o 
 -15   1   2        4.85      -21.21     46.11 o 
 -14   1   2        4.54      -21.21     33.26 o 
 -13   1   2      221.83      301.16     32.73 o 
 -12   1   2     2260.69     2394.28     50.58 o 
 -11   1   2      192.00      185.21     15.27 o 
 -10   1   2       18.13       25.76     11.99 o 
  -9   1   2        3.04      -10.35     10.35 o 
  -8   1   2      928.10      825.99     17.30 o 
  -7   1   2      136.65      162.70     15.21 o 
  -6   1   2      690.68      745.51     15.73 o 
  -5   1   2       37.54       36.53      5.96 o 
  -4   1   2    18306.01    17853.55    234.23 o 
  -3   1   2     4057.95     4015.02     61.71 o 
  -2   1   2      109.04      115.59      4.40 o 
  -1   1   2     1221.74     1308.74     17.69 o 
   0   1   2     4699.91     4614.54     84.89 o 
   1   1   2       46.72       87.02      3.84 o 
   2   1   2      121.89      153.35      6.99 o 
   3   1   2      527.78      491.27     13.32 o 
   4   1   2      133.51      172.87      9.81 o 
   5   1   2      182.72      252.72     12.38 o 
   6   1   2     5626.25     5479.24    104.85 o 
   7   1   2       65.51       99.55     13.88 o 
   8   1   2      246.79      281.96     18.43 o 
   9   1   2     1046.11     1069.29     31.96 o 
  10   1   2     2204.50     2224.77     98.43 o 
  11   1   2       65.58       95.66     26.71 o 
  12   1   2      201.01      229.53     31.64 o 
  13   1   2       18.87       19.31     37.59 o 
  14   1   2      369.15      396.42     49.34 o 
  15   1   2        8.11      -47.72     53.82 o 
  16   1   2       25.29       35.55     62.80 o 
 -16   2   2       21.71      -10.15     53.39 o 
 -15   2   2       63.11       92.23     45.86 o 
 -14   2   2      421.45      477.58     46.90 o 
 -13   2   2       74.58       52.45     35.71 o 
 -12   2   2       11.33      -20.39     20.39 o 
 -11   2   2      422.82      468.81     23.12 o 
 -10   2   2     2527.18     2545.90     44.98 o 
  -9   2   2      960.22     1025.46     23.83 o 
  -8   2   2       85.22       66.29      8.20 o 
  -7   2   2      541.06      508.01     11.82 o 
  -6   2   2     7950.55     7632.72     82.60 o 
  -5   2   2     5527.05     5809.33     69.45 o 
  -4   2   2     3385.07     3488.55     50.87 o 
  -3   2   2     4914.93     5191.00     64.78 o 
  -2   2   2     9205.96     9387.29    121.83 o 
  -1   2   2       10.24       20.40      4.46 o 
   0   2   2      941.84     1040.08     30.64 o 
   1   2   2      325.74      361.19      8.48 o 
   2   2   2       63.45       97.15      5.83 o 
   3   2   2     1481.48     1470.37     23.09 o 
   4   2   2     7982.38     7525.96    124.81 o 
   5   2   2     1335.48     1327.74     26.34 o 
   6   2   2     1239.63     1198.43     25.87 o 
   7   2   2      311.82      354.99     18.00 o 
   8   2   2     1467.15     1491.50     43.46 o 
   9   2   2      307.10      369.73     25.76 o 
  10   2   2       16.70        2.24     24.41 o 
  11   2   2     1009.53     1072.48     43.50 o 
  12   2   2      433.27      441.17     52.41 o 
  13   2   2        5.08      -15.44     40.25 o 
  14   2   2       85.08       63.50     44.93 o 
  15   2   2       22.74       -2.35     50.21 o 
 -16   3   2      112.39      131.27     75.93 o 
 -15   3   2      207.23      214.96     50.56 o 
 -14   3   2       12.84       27.29     42.78 o 
 -13   3   2      292.17      311.68     41.94 o 
 -12   3   2      546.45      545.26     42.70 o 
 -11   3   2      526.70      600.98     28.73 o 
 -10   3   2        0.17      -14.59     14.59 o 
  -9   3   2      371.57      354.82     27.42 o 
  -8   3   2     2016.63     2040.37     33.93 o 
  -7   3   2     1209.07     1132.14     19.06 o 
  -6   3   2     1416.63     1452.61     25.42 o 
  -5   3   2     1479.10     1392.10     24.03 o 
  -4   3   2     2210.19     2043.54     31.10 o 
  -3   3   2     4369.41     4801.85     64.57 o 
  -2   3   2     2143.21     2131.20     26.04 o 
  -1   3   2     5270.90     5352.37     71.00 o 
   0   3   2     1737.72     1738.78     33.63 o 
   1   3   2      135.34      156.80      7.81 o 
   2   3   2     2138.95     2099.21     28.51 o 
   3   3   2     5645.09     5510.27     72.63 o 
   4   3   2        9.24        1.97      8.46 o 
   5   3   2      203.40      217.78     13.16 o 
   6   3   2     3506.37     3526.88     76.58 o 
   7   3   2     2691.58     2453.70     51.84 o 
   8   3   2       11.60       28.23     16.37 o 
   9   3   2     2828.27     3012.15     91.31 o 
  10   3   2       14.90        4.92     35.35 o 
  11   3   2      128.41      169.52     36.81 o 
  12   3   2        4.05      -43.72     69.86 o 
  13   3   2      124.37      137.88     45.40 o 
  14   3   2      274.20      197.00     48.44 o 
  15   3   2       69.30       -8.59     52.34 o 
 -15   4   2        4.27      -38.44     52.24 o 
 -14   4   2       69.45      -13.97     85.54 o 
 -13   4   2      242.00      296.21     45.92 o 
 -12   4   2        5.21      -37.51     37.51 o 
 -11   4   2      354.15      395.98     34.00 o 
 -10   4   2       25.96        2.08     17.29 o 
  -9   4   2     1156.85     1229.52     28.67 o 
  -8   4   2       82.51       96.06     13.27 o 
  -7   4   2     1375.98     1335.09     21.55 o 
  -6   4   2       76.14       43.70     11.51 o 
  -5   4   2      600.64      561.28     13.09 o 
  -4   4   2      781.01      695.53     15.72 o 
  -3   4   2     1733.72     1723.92     24.29 o 
  -2   4   2      545.84      462.37     12.27 o 
  -1   4   2      611.59      691.51     16.11 o 
   0   4   2       11.90        0.68      8.42 o 
   1   4   2     4129.36     4086.62     60.39 o 
   2   4   2       98.97      114.33      8.92 o 
   3   4   2      524.91      543.52     18.04 o 
   4   4   2     1274.31     1238.18     24.99 o 
   5   4   2     3625.79     3378.13     54.90 o 
   6   4   2        6.48       -7.90     14.92 o 
   7   4   2      609.65      614.70     24.50 o 
   8   4   2      204.28      216.53     20.69 o 
   9   4   2      521.73      534.18     27.23 o 
  10   4   2       17.48       19.20     33.97 o 
  11   4   2      414.66      498.88     44.87 o 
  12   4   2       38.67       49.76     44.80 o 
  13   4   2      222.52      214.07     49.84 o 
  14   4   2        9.23      -50.05     50.99 o 
 -13   5   2       88.07      152.14     49.32 o 
 -12   5   2       11.97        9.89     43.12 o 
 -11   5   2      567.82      540.26     32.80 o 
 -10   5   2       47.94       22.49     24.02 o 
  -9   5   2      576.32      720.45     41.96 o 
  -8   5   2       21.93      -10.24     19.43 o 
  -7   5   2      606.85      646.48     18.84 o 
  -6   5   2        0.61      -10.75     10.75 o 
  -5   5   2     1795.79     1717.00     26.02 o 
  -4   5   2       77.73       62.93     13.73 o 
  -3   5   2       36.39       33.70      8.96 o 
  -2   5   2        1.12        1.44     11.19 o 
  -1   5   2     2430.04     2270.55     32.20 o 
   0   5   2        1.66      -10.81     10.81 o 
   1   5   2        8.09        0.07      8.51 o 
   2   5   2        9.44        5.38      9.47 o 
   3   5   2     1231.39     1123.19     26.30 o 
   4   5   2       17.40       37.86     15.24 o 
   5   5   2      206.71      221.52     22.98 o 
   6   5   2        2.13      -11.59     18.09 o 
   7   5   2      500.66      541.88     26.07 o 
   8   5   2       67.95       33.37     28.91 o 
   9   5   2      273.72      274.41     41.00 o 
  10   5   2        0.02      -10.16     27.06 o 
  11   5   2      335.02      283.71     47.77 o 
  12   5   2        3.86      -47.07     47.07 o 
  13   5   2       73.84      -12.97     77.34 o 
 -12   6   2        6.42      -57.97    107.63 o 
 -11   6   2      282.64      324.70     40.86 o 
 -10   6   2        1.37      -28.64     28.64 o 
  -9   6   2      136.69      153.29     31.98 o 
  -8   6   2        1.75      -12.94     29.87 o 
  -7   6   2      346.27      380.35     20.48 o 
  -6   6   2       32.37       20.96     16.77 o 
  -5   6   2      145.94      161.94     17.36 o 
  -4   6   2       54.63       32.07     15.37 o 
  -3   6   2     1216.44     1163.58     26.00 o 
  -2   6   2       82.22       64.15     13.15 o 
  -1   6   2       60.51       51.33     12.89 o 
   0   6   2       58.84       36.59     11.71 o 
   1   6   2     1353.95     1300.15     21.57 o 
   2   6   2       26.45      -10.57     10.83 o 
   3   6   2       63.46       67.66     15.55 o 
   4   6   2       20.21       32.45     16.46 o 
   5   6   2      623.17      708.75     23.87 o 
   6   6   2        0.33       20.77     20.57 o 
   7   6   2      205.22      210.20     23.80 o 
   8   6   2      179.38      231.04     31.36 o 
   9   6   2      203.03      275.22     66.70 o 
  10   6   2        1.24        6.56     35.69 o 
  11   6   2      129.52      102.63     67.47 o 
  -9   7   2      188.07      239.07     49.90 o 
  -8   7   2       90.52       49.65     45.59 o 
  -7   7   2       67.63       53.43     29.02 o 
  -6   7   2       15.81        7.12     22.86 o 
  -5   7   2      257.48      276.97     21.86 o 
  -4   7   2       80.09       94.62     23.16 o 
  -3   7   2       34.88       11.85     16.81 o 
  -2   7   2      511.11      549.07     18.64 o 
  -1   7   2      530.53      562.93     21.29 o 
   0   7   2        6.02      -13.18     13.18 o 
   1   7   2       17.32        7.64     13.11 o 
   2   7   2        5.45      -15.71     15.71 o 
   3   7   2      549.49      589.03     30.41 o 
   4   7   2       18.89       11.68     19.73 o 
   5   7   2      172.35      164.90     23.75 o 
   6   7   2      153.74      199.41     27.26 o 
   7   7   2       63.27       -8.85     29.93 o 
   8   7   2        0.29      -35.21     35.21 o 
  -5   8   2       22.02       33.35     77.15 o 
  -4   8   2       52.15       32.20     21.88 o 
  -3   8   2      158.06      140.82     20.32 o 
  -2   8   2       43.24       33.44     20.31 o 
  -1   8   2        9.03       -7.06     17.01 o 
   0   8   2      103.87       97.81     19.38 o 
   1   8   2       98.48       60.48     18.99 o 
   2   8   2       41.46       16.51     20.88 o 
   3   8   2       27.25        3.55     25.13 o 
   4   8   2       85.35      101.32     36.70 o 
 -17   0   3      421.68      248.16     99.41 o 
 -15   0   3       30.55       79.99     70.70 o 
 -13   0   3     1291.14     1309.47     54.94 o 
 -11   0   3      585.10      539.26     24.72 o 
  -9   0   3     1704.69     1693.58     55.81 o 
  -7   0   3     9092.35     9353.09    248.41 o 
  -5   0   3    12137.14    13066.31    342.88 o 
  -3   0   3    37636.11    37469.90    975.58 o 
  -1   0   3      218.85      216.26      8.75 o 
   1   0   3    51942.22    47065.05   1733.05 o 
   3   0   3     4792.71     4712.13    177.72 o 
   5   0   3    10393.50     9998.96    373.43 o 
   7   0   3      865.49      810.70     47.25 o 
   9   0   3     5411.83     5333.61    148.80 o 
  11   0   3       71.16       82.73     34.00 o 
  13   0   3       40.76       79.15     61.80 o 
  15   0   3      530.61      520.25     88.70 o 
 -17   1   3       12.52      -35.54     91.99 o 
 -16   1   3       36.94       37.55     74.38 o 
 -15   1   3      792.84      841.84     80.68 o 
 -14   1   3        8.64      -32.72     32.72 o 
 -13   1   3        1.49      -14.86     22.13 o 
 -12   1   3      194.64      185.67     21.03 o 
 -11   1   3     1821.72     1747.35     37.36 o 
 -10   1   3       37.73       33.34     11.89 o 
  -9   1   3     3900.50     3978.89     64.83 o 
  -8   1   3        4.07       -9.06      9.06 o 
  -7   1   3    10424.43    10542.12    159.33 o 
  -6   1   3        1.78       -5.34      5.34 o 
  -5   1   3     5217.32     4973.73     76.86 o 
  -4   1   3     3184.01     3267.02     62.41 o 
  -3   1   3     2168.63     2242.65     34.73 o 
  -2   1   3    19849.58    20848.11    310.69 o 
  -1   1   3    53604.64    51795.41    621.65 o 
   0   1   3     1527.63     1415.32     27.63 o 
   1   1   3     2230.06     2318.07     56.28 o 
   2   1   3      355.91      421.39     11.90 o 
   3   1   3     8188.26     7931.53    148.07 o 
   4   1   3      946.85     1065.15     28.20 o 
   5   1   3        2.17       -6.11     10.33 o 
   6   1   3       15.16        8.76     12.20 o 
   7   1   3     5984.39     5981.47    115.23 o 
   8   1   3      139.34      159.42     17.43 o 
   9   1   3       15.82       17.46     18.03 o 
  10   1   3       84.89      109.22     24.90 o 
  11   1   3      866.23      902.50     39.35 o 
  12   1   3       45.20       36.63     30.55 o 
  13   1   3      229.92      176.43     35.24 o 
  14   1   3       45.84      -15.82     39.63 o 
  15   1   3      287.18      203.20     59.52 o 
  16   1   3        2.39      -30.86    101.50 o 
 -16   2   3      165.36      190.32     54.16 o 
 -15   2   3       37.52       -0.83     52.25 o 
 -14   2   3      416.00      396.75     50.61 o 
 -13   2   3      805.61      808.54     34.94 o 
 -12   2   3        1.10      -10.94     20.14 o 
 -11   2   3        5.51       18.67     18.01 o 
 -10   2   3       13.00      -13.63     13.63 o 
  -9   2   3     2469.30     2275.80     48.58 o 
  -8   2   3      409.92      424.98     12.09 o 
  -7   2   3     2974.13     2864.44     32.99 o 
  -6   2   3     4434.24     4269.83     58.30 o 
  -5   2   3     6231.39     6343.09     90.85 o 
  -4   2   3     1475.78     1571.31     23.02 o 
  -3   2   3      147.71      109.56      6.26 o 
  -2   2   3       74.91       73.04      4.40 o 
  -1   2   3     1379.65     1422.83     18.29 o 
   0   2   3      408.35      454.90     12.72 o 
   1   2   3     7768.32     7628.05    106.34 o 
   2   2   3     2569.97     2562.07     37.12 o 
   3   2   3      977.53      829.62     15.39 o 
   4   2   3      669.81      566.26     17.59 o 
   5   2   3     4502.38     4593.70     71.86 o 
   6   2   3     1148.16     1080.85     28.69 o 
   7   2   3       22.73       16.95     17.47 o 
   8   2   3      413.17      479.99     37.39 o 
   9   2   3     1440.71     1485.48     72.62 o 
  10   2   3       99.63       79.99     26.10 o 
  11   2   3       10.58       -4.08     28.10 o 
  12   2   3       59.30        1.47     63.15 o 
  13   2   3      596.35      619.00    106.05 o 
  14   2   3        0.91      -10.64     45.81 o 
  15   2   3      309.82      394.40     75.93 o 
 -16   3   3       59.39      103.32     54.98 o 
 -15   3   3      197.73      146.83     71.47 o 
 -14   3   3       79.91       85.81     43.46 o 
 -13   3   3        2.36      -26.16     26.16 o 
 -12   3   3      875.67      879.63     33.88 o 
 -11   3   3      165.58      200.33     23.29 o 
 -10   3   3       76.58       59.38     14.87 o 
  -9   3   3      203.40      184.87     14.45 o 
  -8   3   3     1880.45     1875.75     37.50 o 
  -7   3   3     1101.62     1072.37     22.83 o 
  -6   3   3        8.96       -8.66      8.66 o 
  -5   3   3        7.93       -0.75      8.15 o 
  -4   3   3     3557.92     3439.71     47.55 o 
  -3   3   3      314.77      337.99     11.03 o 
  -2   3   3     1262.07     1302.18     20.34 o 
  -1   3   3      648.56      648.47     12.25 o 
   0   3   3     2673.09     2394.08     32.01 o 
   1   3   3        2.69        3.76      7.58 o 
   2   3   3       22.97       10.57      6.81 o 
   3   3   3     2278.32     2181.09     33.50 o 
   4   3   3     6055.11     6043.47     85.50 o 
   5   3   3      158.53      144.65     12.80 o 
   6   3   3      765.40      766.82     24.48 o 
   7   3   3     2401.56     2346.03     58.00 o 
   8   3   3      739.13      797.40     39.54 o 
   9   3   3      132.43      198.44     30.36 o 
  10   3   3      208.04      279.02     35.60 o 
  11   3   3      360.16      408.31     40.82 o 
  12   3   3      126.62       83.10     38.05 o 
  13   3   3      182.54      199.57     44.15 o 
  14   3   3      245.48      172.14     90.28 o 
  15   3   3       64.40      -22.13     73.22 o 
 -15   4   3        0.65      -20.86     51.17 o 
 -14   4   3      277.22      343.57     75.41 o 
 -13   4   3       77.68      109.65     42.35 o 
 -12   4   3      162.93      229.28     46.48 o 
 -11   4   3      124.71       77.03     21.10 o 
 -10   4   3      689.02      725.07     23.80 o 
  -9   4   3       15.95      -14.55     14.55 o 
  -8   4   3       13.31       14.29     11.39 o 
  -7   4   3      340.98      329.46     14.65 o 
  -6   4   3     4251.25     4240.17     68.87 o 
  -5   4   3       14.19       32.79      9.60 o 
  -4   4   3      349.15      359.63     12.55 o 
  -3   4   3       75.52      101.37      8.13 o 
  -2   4   3     2798.74     2679.03     34.79 o 
  -1   4   3       48.27       50.06      8.08 o 
   0   4   3      634.61      603.79     13.64 o 
   1   4   3      386.22      419.44     18.45 o 
   2   4   3     3129.99     2992.07     45.13 o 
   3   4   3      177.04      199.10     19.06 o 
   4   4   3     2121.43     2041.54     36.14 o 
   5   4   3      274.89      297.74     14.87 o 
   6   4   3     2250.10     2189.23     48.30 o 
   7   4   3        0.81       -9.27     17.36 o 
   8   4   3      328.06      341.28     23.11 o 
   9   4   3      476.34      489.13     39.20 o 
  10   4   3      452.32      491.54     41.49 o 
  11   4   3       35.55       40.94     38.91 o 
  12   4   3      444.47      444.74     47.38 o 
  13   4   3        4.08       53.49     47.64 o 
  14   4   3       12.62       10.37     52.78 o 
 -13   5   3        0.90      -46.59     46.59 o 
 -12   5   3      401.79      588.94     69.44 o 
 -11   5   3       15.01      -14.15     25.31 o 
 -10   5   3      204.18      263.53     26.53 o 
  -9   5   3       13.63      -17.65     17.65 o 
  -8   5   3      750.76      676.06     19.87 o 
  -7   5   3        0.70      -12.01     12.01 o 
  -6   5   3       79.97       85.37     12.44 o 
  -5   5   3       29.68       -3.78     10.04 o 
  -4   5   3     1445.26     1407.00     26.09 o 
  -3   5   3        0.97       -8.71     10.13 o 
  -2   5   3      128.90      126.07     12.56 o 
  -1   5   3        9.97       10.95      8.46 o 
   0   5   3     2506.47     2500.27     32.83 o 
   1   5   3        0.03       -9.06      9.06 o 
   2   5   3     1341.76     1415.76     27.05 o 
   3   5   3        0.06      -10.42     14.65 o 
   4   5   3     1279.32     1371.71     32.67 o 
   5   5   3        3.35      -10.76     16.20 o 
   6   5   3     1240.95     1188.79     34.19 o 
   7   5   3       30.87       30.77     20.86 o 
   8   5   3      380.56      332.15     25.09 o 
   9   5   3       11.21       -6.35     24.26 o 
  10   5   3      644.20      791.99     50.51 o 
  11   5   3       12.29       29.62     44.16 o 
  12   5   3       49.94       32.94     49.12 o 
 -12   6   3      111.35       74.33     40.43 o 
 -11   6   3        4.77       20.92     31.48 o 
 -10   6   3      583.10      581.93     34.65 o 
  -9   6   3       10.03      -23.93     26.11 o 
  -8   6   3        0.28      -22.97     22.97 o 
  -7   6   3       68.62       55.99     18.30 o 
  -6   6   3      240.64      228.49     21.73 o 
  -5   6   3        1.14      -16.25     16.25 o 
  -4   6   3       19.75       16.75     13.80 o 
  -3   6   3       93.81       76.81     13.46 o 
  -2   6   3     1010.94      916.18     21.11 o 
  -1   6   3       24.99       25.19     11.68 o 
   0   6   3      220.37      255.39     12.16 o 
   1   6   3       18.39       17.76     11.72 o 
   2   6   3      444.34      481.92     15.70 o 
   3   6   3       10.66       -8.40     15.48 o 
   4   6   3      359.05      412.92     20.04 o 
   5   6   3      290.04      336.51     20.09 o 
   6   6   3      322.88      359.72     24.74 o 
   7   6   3       65.47       29.52     22.57 o 
   8   6   3      503.15      494.46     46.93 o 
   9   6   3        1.34        5.35     33.70 o 
  10   6   3      104.83      101.79     36.89 o 
  -9   7   3        4.04      -25.23     36.09 o 
  -8   7   3      179.99      180.47     41.45 o 
  -7   7   3       56.62       37.41     23.54 o 
  -6   7   3        3.43       38.27     23.86 o 
  -5   7   3       64.14       22.94     23.25 o 
  -4   7   3      365.65      360.09     22.21 o 
  -3   7   3       52.72       37.75     16.92 o 
  -2   7   3       29.07       18.41     14.69 o 
  -1   7   3      434.01      403.24     17.13 o 
   0   7   3      331.57      310.08     16.69 o 
   1   7   3       26.78       15.29     14.69 o 
   2   7   3      154.50      136.80     17.16 o 
   3   7   3       95.98      103.96     19.52 o 
   4   7   3      133.00      113.92     18.94 o 
   5   7   3        9.11      -11.53     21.47 o 
   6   7   3       82.01       70.48     26.45 o 
   7   7   3      257.23      226.08     32.77 o 
   8   7   3      158.58      128.92     38.44 o 
  -4   8   3        1.99      -24.71     24.71 o 
  -3   8   3      238.94      228.47     25.63 o 
  -2   8   3      172.16      159.67     22.25 o 
  -1   8   3        2.23      -18.39     18.39 o 
   0   8   3       75.24       54.10     20.18 o 
   1   8   3      115.23       97.16     21.86 o 
   2   8   3       75.01       79.86     21.91 o 
   3   8   3        5.03      -24.00     24.00 o 
 -16   0   4      598.80      553.28     90.05 o 
 -14   0   4      666.06      583.68    105.79 o 
 -12   0   4     1370.72     1246.98     37.82 o 
 -10   0   4     1061.35     1017.24     43.17 o 
  -8   0   4      167.62      145.00     21.51 o 
  -6   0   4     6014.89     5703.69    153.03 o 
  -4   0   4     2280.28     2266.04     62.72 o 
  -2   0   4     7243.22     7152.04    187.95 o 
   0   0   4     5006.52     4865.70     90.41 o 
   2   0   4     6761.03     6183.85    164.05 o 
   4   0   4     1361.01     1286.99     40.66 o 
   6   0   4     8346.02     8438.24    225.71 o 
   8   0   4     4165.12     3961.50    112.99 o 
  10   0   4     1273.96     1169.03     86.41 o 
  12   0   4     1382.83     1023.21     81.67 o 
  14   0   4       54.78       26.32     72.05 o 
 -17   1   4        1.53       -3.16     86.57 o 
 -16   1   4      111.66       72.23     45.09 o 
 -15   1   4       22.07       18.14     38.36 o 
 -14   1   4      400.13      400.07     28.72 o 
 -13   1   4       48.28       44.61     21.93 o 
 -12   1   4      210.65      213.61     20.37 o 
 -11   1   4       69.55       57.02     13.74 o 
 -10   1   4      562.66      545.91     19.37 o 
  -9   1   4       70.35       73.72     12.66 o 
  -8   1   4     2309.22     2314.95     43.67 o 
  -7   1   4      139.38      122.93     12.87 o 
  -6   1   4      968.36      970.88     19.42 o 
  -5   1   4     4606.22     4913.86     93.24 o 
  -4   1   4     1824.25     1739.10     34.98 o 
  -3   1   4     8992.54     9128.49    169.48 o 
  -2   1   4       28.73       31.70      8.63 o 
  -1   1   4     7604.13     7470.55     96.58 o 
   0   1   4    26195.92    25242.97    378.79 o 
   1   1   4      633.56      574.71     11.12 o 
   2   1   4     2832.25     2943.48     56.79 o 
   3   1   4     3399.86     3067.86     59.72 o 
   4   1   4     9722.28     9899.14    185.03 o 
   5   1   4     2243.30     2242.16     46.60 o 
   6   1   4      881.57      846.49     24.67 o 
   7   1   4     3082.30     3255.53     66.56 o 
   8   1   4     1427.00     1457.80     37.23 o 
   9   1   4       19.95      -19.27     23.44 o 
  10   1   4     2481.08     2499.02     66.55 o 
  11   1   4       93.01       56.39     38.32 o 
  12   1   4      273.22      284.84     34.74 o 
  13   1   4       14.20       28.01     36.42 o 
  14   1   4      643.24      608.03     59.36 o 
  15   1   4       40.07      -54.52     72.83 o 
 -16   2   4      142.33      176.82     51.36 o 
 -15   2   4        0.18       31.75     63.06 o 
 -14   2   4       63.72       44.46     27.94 o 
 -13   2   4      740.89      719.31     32.81 o 
 -12   2   4      201.05      190.23     34.49 o 
 -11   2   4      289.89      286.42     19.97 o 
 -10   2   4      231.42      277.88     24.87 o 
  -9   2   4        9.23       -6.72     13.11 o 
  -8   2   4      677.60      629.86     22.86 o 
  -7   2   4      187.87      191.03     14.39 o 
  -6   2   4     1809.99     1566.20     25.91 o 
  -5   2   4     1216.00     1246.19     21.98 o 
  -4   2   4      633.41      571.02     12.53 o 
  -3   2   4    10206.20    10873.76    139.84 o 
  -2   2   4     5025.19     5126.04     63.15 o 
  -1   2   4     1462.01     1489.91     20.05 o 
   0   2   4     1213.10     1265.81     20.32 o 
   1   2   4      222.07      168.95      6.77 o 
   2   2   4    14704.57    15365.90    210.26 o 
   3   2   4      934.83      848.03     18.46 o 
   4   2   4      329.66      348.66     14.74 o 
   5   2   4     4053.85     3868.08     76.07 o 
   6   2   4      821.59      763.43     24.63 o 
   7   2   4      623.82      678.40     28.84 o 
   8   2   4      780.57      882.24     43.63 o 
   9   2   4     1681.30     1579.91     48.27 o 
  10   2   4      447.26      525.57     56.31 o 
  11   2   4        8.03      -21.77     28.30 o 
  12   2   4      418.52      387.47     65.22 o 
  13   2   4      189.29      138.27     55.77 o 
  14   2   4      185.12      248.82     64.44 o 
  15   2   4       22.94       55.73     61.22 o 
 -16   3   4        3.68      -50.94     50.94 o 
 -15   3   4      219.58      203.39     57.44 o 
 -14   3   4      236.19      237.27     32.85 o 
 -13   3   4       18.12      -25.81     25.81 o 
 -12   3   4      135.87      123.02     32.02 o 
 -11   3   4      927.62      946.08     33.01 o 
 -10   3   4      262.65      225.33     16.62 o 
  -9   3   4      131.09      113.67     16.53 o 
  -8   3   4     1192.90     1172.88     30.76 o 
  -7   3   4      488.36      428.24     14.85 o 
  -6   3   4      724.81      696.32     14.51 o 
  -5   3   4      334.52      345.82     10.25 o 
  -4   3   4      556.05      501.39     12.08 o 
  -3   3   4      947.10      858.07     15.31 o 
  -2   3   4       14.05       26.26      5.63 o 
  -1   3   4     1176.46     1192.66     20.48 o 
   0   3   4     2302.15     2262.38     34.49 o 
   1   3   4      119.94      103.41      8.92 o 
   2   3   4      250.71      277.79     11.90 o 
   3   3   4     3569.85     3390.99     49.80 o 
   4   3   4     3493.24     3592.04     52.90 o 
   5   3   4     1370.32     1360.72     29.96 o 
   6   3   4      416.49      427.79     19.31 o 
   7   3   4     1122.24     1095.07     44.01 o 
   8   3   4        4.70      -25.24     25.24 o 
   9   3   4      617.23      565.13     37.63 o 
  10   3   4      298.88      365.82     36.26 o 
  11   3   4      677.70      686.34     45.71 o 
  12   3   4      214.91      224.82     41.87 o 
  13   3   4       51.89       35.69     44.79 o 
  14   3   4       87.40       54.10     50.77 o 
 -15   4   4       11.39      -77.05     77.05 o 
 -14   4   4       71.39       32.34     47.74 o 
 -13   4   4      373.33      382.98     32.76 o 
 -12   4   4      193.90      187.02     29.49 o 
 -11   4   4        7.88       -5.99     20.45 o 
 -10   4   4       10.56        1.01     16.29 o 
  -9   4   4     1335.52     1252.28     28.64 o 
  -8   4   4      289.40      268.42     19.35 o 
  -7   4   4      419.57      379.32     16.06 o 
  -6   4   4      323.38      313.04     14.52 o 
  -5   4   4     1555.04     1448.89     21.98 o 
  -4   4   4      837.91      866.52     17.49 o 
  -3   4   4      985.08      902.59     15.82 o 
  -2   4   4      397.79      446.87     13.92 o 
  -1   4   4     1046.22     1034.76     18.18 o 
   0   4   4        4.68        4.34      8.69 o 
   1   4   4     1545.40     1581.25     31.74 o 
   2   4   4      723.03      717.05     17.30 o 
   3   4   4      683.53      684.60     20.59 o 
   4   4   4       55.71       66.60     12.22 o 
   5   4   4     2516.25     2387.04     41.72 o 
   6   4   4       15.00       -4.18     16.28 o 
   7   4   4      444.07      485.95     24.24 o 
   8   4   4      477.61      562.02     37.16 o 
   9   4   4      370.48      476.00     38.71 o 
  10   4   4       20.28      -25.73     35.67 o 
  11   4   4        1.62        7.81     39.15 o 
  12   4   4       62.79       80.34     46.21 o 
  13   4   4      410.57      313.20     54.07 o 
 -14   5   4       21.90       95.02     83.02 o 
 -13   5   4        0.63        9.92     45.59 o 
 -12   5   4       45.47       36.84     56.35 o 
 -11   5   4      699.77      653.94     50.98 o 
 -10   5   4       12.38      -19.08     19.08 o 
  -9   5   4       21.74        9.33     15.01 o 
  -8   5   4      228.06      163.65     14.99 o 
  -7   5   4     1176.98     1150.53     35.02 o 
  -6   5   4       60.50       26.28     14.37 o 
  -5   5   4      919.93      850.08     18.04 o 
  -4   5   4      119.96      143.51     11.04 o 
  -3   5   4     1836.83     1806.73     24.51 o 
  -2   5   4       36.15       18.57      9.38 o 
  -1   5   4     1063.47     1068.21     17.07 o 
   0   5   4      109.43      131.77     12.17 o 
   1   5   4      777.26      788.62     17.99 o 
   2   5   4       80.17      104.15     12.74 o 
   3   5   4     2492.58     2374.41     46.65 o 
   4   5   4      154.47      175.84     18.62 o 
   5   5   4        2.20      -10.07     15.35 o 
   6   5   4       44.72        6.51     19.69 o 
   7   5   4      358.71      399.30     25.66 o 
   8   5   4       26.81      -13.94     23.11 o 
   9   5   4        0.25      -36.59     36.59 o 
  10   5   4        5.89      -34.41     43.48 o 
  11   5   4      503.48      515.33     72.38 o 
  12   5   4       10.67       34.51     52.46 o 
 -12   6   4        3.22       23.79     51.75 o 
 -11   6   4       12.16       24.87     31.20 o 
 -10   6   4        8.22        3.59     31.66 o 
  -9   6   4      429.40      439.54     38.94 o 
  -8   6   4       37.61       18.07     17.18 o 
  -7   6   4       58.28       51.65     20.32 o 
  -6   6   4      211.96      205.43     17.65 o 
  -5   6   4      916.08      886.07     19.67 o 
  -4   6   4       16.92       14.45     11.85 o 
  -3   6   4      437.48      485.02     17.78 o 
  -2   6   4      251.32      259.17     13.43 o 
  -1   6   4     1041.30     1030.70     23.42 o 
   0   6   4      236.68      254.58     13.63 o 
   1   6   4     1117.58     1078.53     20.99 o 
   2   6   4      200.61      258.31     14.00 o 
   3   6   4      184.09      188.43     15.47 o 
   4   6   4        5.77      -24.08     24.08 o 
   5   6   4     1007.87      978.77     34.20 o 
   6   6   4       89.54       52.34     27.29 o 
   7   6   4        2.98       24.42     29.05 o 
   8   6   4       30.62      -12.06     38.39 o 
   9   6   4      336.12      383.87     39.62 o 
  10   6   4       48.98       31.16     67.80 o 
  -9   7   4       15.15       11.23     55.16 o 
  -8   7   4       86.25       78.56     27.19 o 
  -7   7   4      260.04      276.05     25.95 o 
  -6   7   4       78.69       72.86     29.40 o 
  -5   7   4       46.69       23.68     22.89 o 
  -4   7   4      332.27      319.34     21.75 o 
  -3   7   4      295.87      256.21     20.81 o 
  -2   7   4        1.91      -15.71     15.71 o 
  -1   7   4      110.10      136.44     16.98 o 
   0   7   4      106.12      155.56     15.77 o 
   1   7   4      198.58      234.25     17.07 o 
   2   7   4       14.39       -9.80     18.34 o 
   3   7   4      381.21      389.64     22.18 o 
   4   7   4       97.63       75.71     19.22 o 
   5   7   4       40.76       13.89     22.05 o 
   6   7   4       48.40       21.98     26.67 o 
   7   7   4      264.94      285.76     34.47 o 
   8   7   4       50.81      -22.38     67.35 o 
  -4   8   4        2.38      -28.49     28.49 o 
  -3   8   4        0.91      -13.75     24.24 o 
  -2   8   4      193.18      170.03     22.94 o 
  -1   8   4       55.42       26.34     21.02 o 
   0   8   4        2.23       -1.40     20.91 o 
   1   8   4      116.78      142.03     22.60 o 
   2   8   4      116.17      109.18     22.30 o 
   3   8   4       10.50      -23.31     23.31 o 
 -17   0   5      108.02      123.85     92.18 o 
 -15   0   5      237.05      202.68     68.96 o 
 -13   0   5      774.47      800.15     36.06 o 
 -11   0   5     1421.95     1493.59     64.18 o 
  -9   0   5     3754.01     3586.24    102.31 o 
  -7   0   5     1185.29     1207.15     40.57 o 
  -5   0   5     8160.87     8477.34    224.21 o 
  -3   0   5     1031.19     1113.39     33.02 o 
  -1   0   5     8780.32     8500.58    316.09 o 
   1   0   5     4583.89     4431.68    118.57 o 
   3   0   5     1354.61     1279.68     40.25 o 
   5   0   5     6530.85     6803.61    183.07 o 
   7   0   5      613.76      580.65     33.36 o 
   9   0   5     1196.42     1150.03    125.24 o 
  11   0   5      656.51      614.80     44.81 o 
  13   0   5     1223.73     1368.91    102.76 o 
  15   0   5        1.59      172.17     90.31 o 
 -17   1   5      117.52       58.70     84.57 o 
 -16   1   5       32.21       29.56     32.64 o 
 -15   1   5      356.05      422.19     31.45 o 
 -14   1   5       84.41       56.03     25.18 o 
 -13   1   5       87.56       47.15     21.55 o 
 -12   1   5        8.71        9.36     18.48 o 
 -11   1   5     1554.16     1731.27     44.21 o 
 -10   1   5      346.12      370.92     21.20 o 
  -9   1   5     1326.53     1496.56     36.30 o 
  -8   1   5       26.06        1.70      9.21 o 
  -7   1   5     7150.55     6827.25    105.41 o 
  -6   1   5     3486.30     3730.72     72.53 o 
  -5   1   5     2355.54     2606.22     51.40 o 
  -4   1   5     1239.57     1401.57     31.06 o 
  -3   1   5     2724.94     2683.75     51.70 o 
  -2   1   5     5180.35     5305.45     99.38 o 
  -1   1   5     3567.46     3434.50     45.28 o 
   0   1   5       65.44       95.37      5.40 o 
   1   1   5     3952.36     4118.95     62.44 o 
   2   1   5     1510.39     1687.00     34.93 o 
   3   1   5     1849.18     1773.51     37.32 o 
   4   1   5      979.25     1033.23     29.91 o 
   5   1   5      501.68      438.79     18.27 o 
   6   1   5       68.57       34.42     14.60 o 
   7   1   5     1567.20     1567.38     38.67 o 
   8   1   5       85.03       37.28     17.94 o 
   9   1   5      816.00      775.05     35.28 o 
  10   1   5       57.94       36.97     26.15 o 
  11   1   5     1009.29     1002.19     49.10 o 
  12   1   5       36.91       10.89     48.71 o 
  13   1   5        0.75       -4.35     38.54 o 
  14   1   5       18.82       10.70     60.35 o 
  15   1   5      547.33      523.98     70.04 o 
 -17   2   5      110.19       80.48     58.58 o 
 -16   2   5      109.59      137.87     37.28 o 
 -15   2   5       40.69       34.95     31.32 o 
 -14   2   5       40.45       27.99     27.25 o 
 -13   2   5      692.51      659.94     31.54 o 
 -12   2   5      471.37      549.20     29.54 o 
 -11   2   5       36.87       -1.29     23.17 o 
 -10   2   5       78.95      100.20     17.56 o 
  -9   2   5     3500.30     3273.73     58.89 o 
  -8   2   5     4145.18     4225.72     79.94 o 
  -7   2   5       41.45       49.57      9.61 o 
  -6   2   5     4095.37     4328.14     75.15 o 
  -5   2   5     2972.71     3035.95     49.86 o 
  -4   2   5     3407.45     3934.39     60.73 o 
  -3   2   5     4865.90     4896.77     74.67 o 
  -2   2   5     2786.67     2987.11     37.92 o 
  -1   2   5     9828.39     9675.52    117.79 o 
   0   2   5      232.97      262.28      8.56 o 
   1   2   5       11.14       -3.75      5.94 o 
   2   2   5     2957.92     2772.08     47.89 o 
   3   2   5      385.50      418.15     15.81 o 
   4   2   5       24.33       39.39     12.13 o 
   5   2   5     1668.43     1567.56     46.26 o 
   6   2   5     1300.01     1298.38     39.33 o 
   7   2   5       72.24       60.88     23.03 o 
   8   2   5     1763.54     1748.07     50.90 o 
   9   2   5      363.71      421.98     42.51 o 
  10   2   5      201.57      205.31     29.78 o 
  11   2   5       13.80       29.56     34.25 o 
  12   2   5       66.45       27.42     40.11 o 
  13   2   5      666.90      642.79     98.73 o 
  14   2   5       70.81       66.77     52.55 o 
  15   2   5        0.34      -31.09     83.67 o 
 -16   3   5       14.33      -19.67     52.31 o 
 -15   3   5       52.29       66.49     33.54 o 
 -14   3   5      164.34      182.77     49.49 o 
 -13   3   5      116.33       71.30     25.99 o 
 -12   3   5       68.85       37.71     23.13 o 
 -11   3   5     1564.89     1569.51     41.85 o 
 -10   3   5     1590.81     1542.83     51.28 o 
  -9   3   5        2.40       15.70     13.67 o 
  -8   3   5     1269.75     1180.72     35.37 o 
  -7   3   5      426.57      381.53     17.47 o 
  -6   3   5     1004.73     1032.02     21.16 o 
  -5   3   5      378.20      387.63     14.05 o 
  -4   3   5     2635.35     2889.05     45.93 o 
  -3   3   5     5950.69     5805.12     87.71 o 
  -2   3   5      490.79      534.25     11.95 o 
  -1   3   5      830.18      897.29     16.89 o 
   0   3   5     2190.49     2150.44     29.90 o 
   1   3   5      883.95      838.49     20.27 o 
   2   3   5       86.61       92.17      9.02 o 
   3   3   5      234.15      233.01     11.22 o 
   4   3   5     4442.92     4404.66     64.02 o 
   5   3   5       33.47       -4.67     18.26 o 
   6   3   5       30.40       16.67     23.34 o 
   7   3   5      301.54      451.43     72.44 o 
   8   3   5      731.29      689.70     48.64 o 
   9   3   5      104.40      119.23     32.16 o 
  10   3   5      546.87      532.26     41.73 o 
  11   3   5      307.47      296.40     40.53 o 
  12   3   5      573.65      573.73     50.44 o 
  13   3   5       10.91      -47.58     47.58 o 
  14   3   5      192.78      163.15     56.60 o 
 -15   4   5       91.55       73.05     57.22 o 
 -14   4   5        3.10       17.53     34.73 o 
 -13   4   5      116.37       53.22     28.89 o 
 -12   4   5      686.79      605.05     31.59 o 
 -11   4   5       15.24        0.15     19.93 o 
 -10   4   5      384.20      400.18     23.31 o 
  -9   4   5      232.87      275.13     20.67 o 
  -8   4   5     1062.99     1023.54     45.34 o 
  -7   4   5        0.06      -12.20     12.20 o 
  -6   4   5      942.13      922.10     18.80 o 
  -5   4   5      119.11      102.82     10.12 o 
  -4   4   5     1084.59     1070.63     30.05 o 
  -3   4   5      248.50      211.49     14.14 o 
  -2   4   5     2321.49     2312.55     33.95 o 
  -1   4   5     1047.98      947.10     19.90 o 
   0   4   5      887.68      938.24     19.48 o 
   1   4   5      146.00      140.31     10.61 o 
   2   4   5     3864.84     3705.35     64.91 o 
   3   4   5        2.71        0.41     11.42 o 
   4   4   5        5.21       -9.87     12.25 o 
   5   4   5       15.45       16.01     16.41 o 
   6   4   5      503.76      576.51     26.38 o 
   7   4   5     1470.09     1558.71     58.31 o 
   8   4   5       65.27       22.14     79.34 o 
   9   4   5      291.99      252.27     37.89 o 
  10   4   5     1077.73     1072.84     75.51 o 
  11   4   5       16.60       20.00     42.22 o 
  12   4   5       99.40       61.65     84.12 o 
  13   4   5       66.19       42.23     53.78 o 
 -14   5   5      200.31      181.85     84.70 o 
 -13   5   5       13.16        7.80     33.46 o 
 -12   5   5        9.82      -19.83     29.11 o 
 -11   5   5        0.34      -20.42     20.56 o 
 -10   5   5     1048.41      984.55     28.92 o 
  -9   5   5      105.49       79.64     15.70 o 
  -8   5   5      691.61      725.23     23.43 o 
  -7   5   5        7.29      -14.04     14.90 o 
  -6   5   5      806.28      731.89     26.98 o 
  -5   5   5        0.04       -8.45     10.49 o 
  -4   5   5     1123.08     1119.98     20.05 o 
  -3   5   5      663.98      697.58     15.96 o 
  -2   5   5     1561.92     1564.14     29.00 o 
  -1   5   5       88.78       85.58     11.10 o 
   0   5   5     1398.77     1352.98     23.62 o 
   1   5   5       25.77       18.35     10.79 o 
   2   5   5       37.94       18.41     11.14 o 
   3   5   5      138.55      137.87     16.66 o 
   4   5   5     1295.66     1217.55     31.51 o 
   5   5   5      326.75      411.67     26.95 o 
   6   5   5        2.90        1.72     20.89 o 
   7   5   5       72.96       46.14     23.21 o 
   8   5   5      379.37      472.23     43.66 o 
   9   5   5        2.87        0.47     40.75 o 
  10   5   5       37.86       49.00     53.35 o 
  11   5   5        0.28       -1.74     50.61 o 
  12   5   5      292.80      236.96     59.61 o 
 -12   6   5      299.21      317.75     92.05 o 
 -11   6   5        5.43      -30.96     30.96 o 
 -10   6   5      190.69      256.81     30.27 o 
  -9   6   5       21.91       -8.00     18.50 o 
  -8   6   5      349.87      412.80     24.60 o 
  -7   6   5       59.38       26.38     17.78 o 
  -6   6   5      652.29      672.23     22.78 o 
  -5   6   5        2.68       -6.45     13.02 o 
  -4   6   5      225.00      253.45     15.94 o 
  -3   6   5       15.67        5.91     13.33 o 
  -2   6   5      469.56      533.54     15.84 o 
  -1   6   5       13.93        1.35     11.77 o 
   0   6   5      198.79      241.86     13.73 o 
   1   6   5       15.35        6.77     13.49 o 
   2   6   5      448.42      473.11     20.23 o 
   3   6   5       52.46       59.29     16.92 o 
   4   6   5       68.25       43.58     20.64 o 
   5   6   5       72.02       52.82     21.48 o 
   6   6   5      533.93      554.79     62.79 o 
   7   6   5        2.06      -21.11     30.62 o 
   8   6   5        6.01        2.70     32.70 o 
   9   6   5       19.84       51.93     65.02 o 
  10   6   5      333.16      327.12     77.22 o 
  -9   7   5        6.10      -33.09     38.11 o 
  -8   7   5      114.75      138.21     29.32 o 
  -7   7   5      119.77      141.56     45.36 o 
  -6   7   5      136.33      139.43     60.41 o 
  -5   7   5        0.32       -4.38     28.55 o 
  -4   7   5      327.29      363.28     22.76 o 
  -3   7   5      142.83      206.53     26.11 o 
  -2   7   5        7.38        0.87     16.18 o 
  -1   7   5       59.65       38.28     17.58 o 
   0   7   5      302.61      324.31     19.10 o 
   1   7   5       60.92       58.41     17.24 o 
   2   7   5        1.26        2.11     18.88 o 
   3   7   5       78.78      103.60     18.73 o 
   4   7   5      170.74      183.94     23.50 o 
   5   7   5       28.39        7.00     22.24 o 
   6   7   5       10.38       42.67     27.55 o 
   7   7   5       76.55       64.63     33.64 o 
  -4   8   5       30.84       11.73     31.64 o 
  -3   8   5       13.35      -28.48     28.48 o 
  -2   8   5      146.05      152.13     24.92 o 
  -1   8   5       92.46       71.58     24.07 o 
   0   8   5        7.94      -21.02     21.02 o 
   1   8   5       21.49        9.60     21.74 o 
   2   8   5       70.37       51.49     22.21 o 
 -16   0   6      541.93      549.80     84.89 o 
 -14   0   6       28.81       25.42     26.85 o 
 -12   0   6     1733.97     1797.83     65.08 o 
 -10   0   6      598.74      541.11     32.79 o 
  -8   0   6     6085.35     6119.35    166.08 o 
  -6   0   6     1568.30     1786.58    101.18 o 
  -4   0   6     3818.67     3749.27    101.49 o 
  -2   0   6     8120.26     8170.67    215.25 o 
   0   0   6     8391.12     8720.31    161.41 o 
   2   0   6     1100.51     1036.25     34.44 o 
   4   0   6     2852.59     2843.62     81.34 o 
   6   0   6     9201.47     9672.06    259.08 o 
   8   0   6      159.41      147.91     51.86 o 
  10   0   6     1457.44     1648.13     64.36 o 
  12   0   6       69.61       94.76     63.86 o 
  14   0   6      325.08      463.36     91.92 o 
 -17   1   6       59.21       -1.03     83.73 o 
 -16   1   6        9.03      -29.57     34.65 o 
 -15   1   6       45.93       36.03     30.55 o 
 -14   1   6     1140.48     1231.59     49.26 o 
 -13   1   6       45.41       49.09     21.68 o 
 -12   1   6      158.97      156.37     26.81 o 
 -11   1   6       28.19       17.18     19.10 o 
 -10   1   6     2849.91     2719.69     58.39 o 
  -9   1   6      134.99      135.79     13.31 o 
  -8   1   6     3001.82     3151.08     63.85 o 
  -7   1   6       83.82      104.59     12.58 o 
  -6   1   6     8388.87     8608.96    161.58 o 
  -5   1   6      342.55      353.86     14.00 o 
  -4   1   6      239.35      237.60     12.74 o 
  -3   1   6       10.38       11.19      7.75 o 
  -2   1   6     5834.45     6154.25    115.28 o 
  -1   1   6        0.72       -2.71      5.08 o 
   0   1   6    12492.36    12491.84    160.88 o 
   1   1   6     1468.61     1621.65     26.49 o 
   2   1   6     6118.16     6228.55    117.69 o 
   3   1   6      311.50      390.14     15.92 o 
   4   1   6     5328.98     5394.89    103.82 o 
   5   1   6       33.95       34.45     14.36 o 
   6   1   6      191.46      205.73     17.48 o 
   7   1   6       52.36       66.89     17.75 o 
   8   1   6     3872.00     3895.56     80.43 o 
   9   1   6      127.53      135.30     26.29 o 
  10   1   6      225.71      209.29     40.19 o 
  11   1   6        6.36       -4.82     31.15 o 
  12   1   6      357.46      427.46     59.99 o 
  13   1   6        0.73      -34.83     70.73 o 
  14   1   6      121.73      124.71     57.85 o 
  15   1   6        1.63       68.43     66.58 o 
 -17   2   6       11.54        5.13     40.75 o 
 -16   2   6      316.21      247.13     37.07 o 
 -15   2   6      105.59       92.01     31.31 o 
 -14   2   6       76.49       18.90     26.91 o 
 -13   2   6      328.95      324.02     27.67 o 
 -12   2   6     1138.79     1192.30     52.66 o 
 -11   2   6      230.85      240.76     26.19 o 
 -10   2   6      192.76      157.38     23.20 o 
  -9   2   6      536.75      558.80     27.42 o 
  -8   2   6     1590.16     1511.94     28.99 o 
  -7   2   6      173.88      214.20     11.58 o 
  -6   2   6        8.51       11.98     10.90 o 
  -5   2   6       12.37       -9.20      9.75 o 
  -4   2   6     3861.02     3988.20     76.42 o 
  -3   2   6      760.50      806.69     19.58 o 
  -2   2   6     2228.24     2117.04     29.64 o 
  -1   2   6      616.37      544.63     11.89 o 
   0   2   6     4573.85     4799.17     68.42 o 
   1   2   6      565.06      540.02     18.95 o 
   2   2   6    10284.81    10577.47    172.69 o 
   3   2   6      387.63      410.24     13.53 o 
   4   2   6       27.32        8.14     13.31 o 
   5   2   6      481.42      567.50     22.42 o 
   6   2   6     3304.92     3308.07     79.51 o 
   7   2   6     1675.91     1593.75     47.98 o 
   8   2   6       11.21       -1.54     38.48 o 
   9   2   6      337.94      453.64     32.25 o 
  10   2   6     1105.01     1014.11     50.74 o 
  11   2   6      167.92      177.59     34.50 o 
  12   2   6        4.36       32.19     43.05 o 
  13   2   6      118.81      140.17     49.79 o 
  14   2   6      320.57      271.05     58.26 o 
 -16   3   6       21.95      -21.87     37.37 o 
 -15   3   6       88.45       76.36     33.36 o 
 -14   3   6      253.48      251.30     30.58 o 
 -13   3   6      466.96      458.47     32.27 o 
 -12   3   6        1.95      -32.48     32.48 o 
 -11   3   6      832.22      834.87     44.54 o 
 -10   3   6       48.29       38.64     17.94 o 
  -9   3   6      460.03      492.83     24.19 o 
  -8   3   6       49.22       40.34     14.74 o 
  -7   3   6     3185.69     3308.56     66.98 o 
  -6   3   6      650.21      680.93     29.02 o 
  -5   3   6      298.10      367.61     14.64 o 
  -4   3   6      137.94      128.70     10.12 o 
  -3   3   6     2613.77     2484.08     42.43 o 
  -2   3   6      376.08      357.21      9.62 o 
  -1   3   6      157.89      178.79      8.05 o 
   0   3   6     1370.21     1488.18     21.63 o 
   1   3   6     4215.84     4043.04     58.63 o 
   2   3   6      597.38      640.40     16.14 o 
   3   3   6       59.96       51.18     12.24 o 
   4   3   6     2090.23     2122.94     40.84 o 
   5   3   6     1491.35     1611.05     45.79 o 
   6   3   6       29.56      -22.23     36.70 o 
   7   3   6       32.85      -14.87     27.60 o 
   8   3   6     1815.85     1798.53     65.39 o 
   9   3   6     1569.79     1548.05     61.96 o 
  10   3   6        3.35      -32.84     56.51 o 
  11   3   6      368.46      349.06     72.25 o 
  12   3   6      245.10      291.27     48.76 o 
  13   3   6       49.61       88.79     52.81 o 
  14   3   6       34.19       -0.19     75.34 o 
 -15   4   6       92.03       56.75     36.80 o 
 -14   4   6        6.05       -9.85     31.70 o 
 -13   4   6      238.26      282.71     30.27 o 
 -12   4   6        1.15      -24.34     24.34 o 
 -11   4   6      488.19      465.43     30.54 o 
 -10   4   6        2.14      -19.21     19.21 o 
  -9   4   6      897.59      991.87     35.78 o 
  -8   4   6        9.22      -14.31     16.35 o 
  -7   4   6      257.76      227.23     17.88 o 
  -6   4   6      369.45      371.91     16.78 o 
  -5   4   6     2055.51     2226.47     46.63 o 
  -4   4   6      301.37      304.90     13.41 o 
  -3   4   6      148.48      173.14     10.24 o 
  -2   4   6      110.96      161.56      9.92 o 
  -1   4   6     4573.25     4336.77     63.39 o 
   0   4   6        9.80        4.51      9.38 o 
   1   4   6      372.71      470.28     13.02 o 
   2   4   6      404.98      403.19     15.34 o 
   3   4   6     4077.87     3877.87     62.09 o 
   4   4   6        3.89      -13.00     13.00 o 
   5   4   6      521.82      534.69     40.67 o 
   6   4   6      395.24      369.84     40.58 o 
   7   4   6     1003.21     1059.04     80.31 o 
   8   4   6       24.71       45.56     33.90 o 
   9   4   6      370.24      402.30     67.54 o 
  10   4   6       69.61       47.40     41.34 o 
  11   4   6      313.81      232.92     47.60 o 
  12   4   6        1.38       16.74     50.60 o 
  13   4   6      205.44      178.11     74.67 o 
 -14   5   6        1.38      -29.61     53.16 o 
 -13   5   6      123.79      123.80     32.92 o 
 -12   5   6       25.32      -27.86     27.86 o 
 -11   5   6       89.28      123.73     20.88 o 
 -10   5   6      107.32       67.40     19.60 o 
  -9   5   6      158.99      142.89     23.02 o 
  -8   5   6       21.64       22.25     20.30 o 
  -7   5   6      498.12      575.34     33.58 o 
  -6   5   6       14.26       -4.63     17.30 o 
  -5   5   6       81.92       54.05     12.45 o 
  -4   5   6       66.47       21.10     11.72 o 
  -3   5   6      961.29      907.84     19.91 o 
  -2   5   6       67.60       35.53     12.41 o 
  -1   5   6      269.57      288.68     13.15 o 
   0   5   6        1.22      -10.49     10.49 o 
   1   5   6     3970.23     3792.74     51.11 o 
   2   5   6       73.19      127.90     17.58 o 
   3   5   6     1235.68     1287.59     31.83 o 
   4   5   6       53.59       49.62     16.03 o 
   5   5   6     1191.06     1186.42     29.78 o 
   6   5   6        1.61       -6.89     21.47 o 
   7   5   6      500.39      431.18     40.58 o 
   8   5   6       21.86       14.69     38.60 o 
   9   5   6      551.78      642.96     52.52 o 
  10   5   6       13.85       14.39     60.89 o 
  11   5   6      198.78      133.20     54.33 o 
 -12   6   6      107.12      142.34     37.10 o 
 -11   6   6      200.34      224.25     26.95 o 
 -10   6   6       17.64       -2.19     22.87 o 
  -9   6   6      157.02      146.37     25.55 o 
  -8   6   6       42.40       31.03     19.72 o 
  -7   6   6      115.49       91.42     18.58 o 
  -6   6   6        1.93      -12.71     20.67 o 
  -5   6   6      715.14      720.60     23.10 o 
  -4   6   6       10.01       30.56     14.69 o 
  -3   6   6        8.57      -11.98     13.49 o 
  -2   6   6       64.47       66.19     12.60 o 
  -1   6   6      728.65      717.38     19.65 o 
   0   6   6        9.61      -14.32     14.32 o 
   1   6   6       12.94        2.74     14.04 o 
   2   6   6       90.49      108.40     17.30 o 
   3   6   6     1273.69     1197.51     31.83 o 
   4   6   6       11.77        2.35     20.82 o 
   5   6   6      545.06      546.81     27.86 o 
   6   6   6        0.75      -29.38     29.38 o 
   7   6   6      219.35      199.84     60.19 o 
   8   6   6       28.62       17.80     62.57 o 
   9   6   6      148.71      159.85     68.57 o 
  -9   7   6      127.85      168.86     34.05 o 
  -8   7   6        1.12      -30.88     35.54 o 
  -7   7   6      214.73      256.90     68.96 o 
  -6   7   6      108.27       99.18     42.81 o 
  -5   7   6       15.24      -12.67     33.84 o 
  -4   7   6       24.27       53.29     21.80 o 
  -3   7   6      391.37      386.33     24.01 o 
  -2   7   6      145.29      143.32     19.50 o 
  -1   7   6        9.01      -17.89     17.89 o 
   0   7   6       92.68       89.02     17.60 o 
   1   7   6      376.21      407.44     20.41 o 
   2   7   6       49.62       35.15     16.60 o 
   3   7   6        0.60      -18.37     18.37 o 
   4   7   6      183.50      158.67     20.62 o 
   5   7   6      369.86      342.08     23.23 o 
   6   7   6       10.37       10.35     28.59 o 
   7   7   6      237.97      169.40     35.21 o 
  -3   8   6        0.55        6.82     32.31 o 
  -2   8   6      148.30      145.83     23.83 o 
  -1   8   6      147.07      115.39     22.24 o 
   0   8   6       48.15       49.43     22.05 o 
   1   8   6        1.45      -21.80     21.80 o 
 -17   0   7       18.04       52.83     84.57 o 
 -15   0   7      504.05      691.20     81.41 o 
 -13   0   7      279.05      342.06     48.15 o 
 -11   0   7     2496.53     2354.77    105.79 o 
  -9   0   7     2748.77     2842.75     84.01 o 
  -7   0   7     1296.34     1472.10     48.51 o 
  -5   0   7     8236.58     8027.68    213.17 o 
  -3   0   7      317.25      334.39     22.93 o 
  -1   0   7     3448.45     3192.87     87.66 o 
   1   0   7     2477.42     2421.50     68.70 o 
   3   0   7    11875.35    11964.42    317.19 o 
   5   0   7      388.01      424.95     27.97 o 
   7   0   7     1508.25     1536.72     60.12 o 
   9   0   7      110.78      126.88     49.19 o 
  11   0   7      770.33      885.62     79.41 o 
  13   0   7      731.81      768.54     87.86 o 
 -17   1   7      242.77      177.46     90.50 o 
 -16   1   7        4.19       10.57     36.01 o 
 -15   1   7       30.79       -0.16     27.31 o 
 -14   1   7       49.35       37.55     24.70 o 
 -13   1   7      713.70      687.45     38.03 o 
 -12   1   7       37.16       63.41     26.22 o 
 -11   1   7       88.24       77.39     19.31 o 
 -10   1   7        9.00      -17.00     17.00 o 
  -9   1   7     2056.79     2007.45     45.32 o 
  -8   1   7      235.59      261.53     16.32 o 
  -7   1   7     3849.11     3877.27     76.16 o 
  -6   1   7      175.79      218.22     13.11 o 
  -5   1   7     2141.97     2121.90     43.39 o 
  -4   1   7     1352.07     1340.46     29.15 o 
  -3   1   7     2981.53     2852.29     55.55 o 
  -2   1   7     6364.37     6473.16    121.40 o 
  -1   1   7     1238.77     1353.32     23.35 o 
   0   1   7      251.33      279.66      7.92 o 
   1   1   7    11567.83    11281.39    168.06 o 
   2   1   7     4091.58     4372.56     85.71 o 
   3   1   7      360.28      387.87     17.02 o 
   4   1   7     4335.21     4427.28     86.95 o 
   5   1   7     5576.60     5536.94    107.69 o 
   6   1   7      572.59      614.03     24.70 o 
   7   1   7       57.30       73.29     19.01 o 
   8   1   7      163.99      146.82     25.66 o 
   9   1   7     1520.05     1526.26     50.45 o 
  10   1   7        0.25      -29.15     29.15 o 
  11   1   7      582.81      608.99     41.06 o 
  12   1   7        2.93      -36.62     36.62 o 
  13   1   7      314.77      415.71     93.44 o 
  14   1   7        5.67      -59.86     59.86 o 
 -17   2   7        7.31      -11.11     41.22 o 
 -16   2   7       53.55       27.77     37.59 o 
 -15   2   7      365.25      409.39     45.05 o 
 -14   2   7       12.77       27.04     27.26 o 
 -13   2   7        6.74       -4.64     34.51 o 
 -12   2   7      355.26      353.46     36.07 o 
 -11   2   7      768.59      762.13     39.69 o 
 -10   2   7       44.85       36.64     21.16 o 
  -9   2   7      564.18      626.03     28.07 o 
  -8   2   7      687.41      648.54     27.47 o 
  -7   2   7     2675.47     2914.59     59.40 o 
  -6   2   7      553.65      584.61     21.19 o 
  -5   2   7      709.41      579.66     18.38 o 
  -4   2   7     3541.23     3290.20     64.14 o 
  -3   2   7     4114.03     3987.03     76.39 o 
  -2   2   7     1895.13     1886.86     25.64 o 
  -1   2   7     7611.85     7747.83    101.04 o 
   0   2   7     1372.71     1304.03     18.82 o 
   1   2   7       85.51       80.60      8.53 o 
   2   2   7     1556.24     1425.72     28.65 o 
   3   2   7     6488.94     6393.88    121.89 o 
   4   2   7     2384.78     2334.98     50.04 o 
   5   2   7      376.25      446.57     24.80 o 
   6   2   7      329.72      369.52     25.70 o 
   7   2   7     1771.80     1705.50     51.26 o 
   8   2   7      379.48      387.23     31.00 o 
   9   2   7      368.36      428.17     33.73 o 
  10   2   7      383.93      457.07     56.46 o 
  11   2   7      763.66      815.05     53.69 o 
  12   2   7        2.80       41.24     46.11 o 
  13   2   7      138.23      148.06     72.67 o 
  14   2   7       47.70       53.41    102.21 o 
 -16   3   7      104.35       13.78     37.21 o 
 -15   3   7       33.26       17.19     32.64 o 
 -14   3   7      272.41      336.64     46.67 o 
 -13   3   7      849.09      982.97     53.07 o 
 -12   3   7      123.54      134.64     34.44 o 
 -11   3   7      222.19      210.23     31.79 o 
 -10   3   7      923.08      923.56     43.23 o 
  -9   3   7      367.79      398.07     29.73 o 
  -8   3   7      379.98      439.17     19.98 o 
  -7   3   7      944.20      998.53     39.09 o 
  -6   3   7      905.91      847.66     27.56 o 
  -5   3   7     2609.37     2707.72     53.93 o 
  -4   3   7      657.73      627.09     18.68 o 
  -3   3   7      924.95      977.52     19.58 o 
  -2   3   7     2985.53     2856.41     37.74 o 
  -1   3   7      124.77      125.58      8.15 o 
   0   3   7      335.75      411.51     14.89 o 
   1   3   7     2464.62     2481.52     45.25 o 
   2   3   7     1281.34     1248.25     27.08 o 
   3   3   7        4.35       -1.47     13.78 o 
   4   3   7      849.93      744.25     52.10 o 
   5   3   7      370.92      357.27     29.20 o 
   6   3   7      394.31      411.54     32.28 o 
   7   3   7       19.49      -32.96     32.96 o 
   8   3   7      651.99      746.60     52.19 o 
   9   3   7      639.21      689.75     45.70 o 
  10   3   7      174.03      160.32     53.64 o 
  11   3   7      108.84       84.49     43.32 o 
  12   3   7      656.23      691.72    133.92 o 
  13   3   7      217.23      198.11     56.81 o 
 -15   4   7       76.50      101.79     47.77 o 
 -14   4   7      169.98      158.32     32.78 o 
 -13   4   7        5.77      -26.44     26.44 o 
 -12   4   7      967.46     1065.76     54.12 o 
 -11   4   7       98.08       75.97     40.48 o 
 -10   4   7       16.39      -11.90     29.03 o 
  -9   4   7        3.17        5.28     20.65 o 
  -8   4   7     1077.56     1217.67     56.00 o 
  -7   4   7      237.63      259.96     18.68 o 
  -6   4   7        2.94       30.28     16.26 o 
  -5   4   7      432.65      446.71     18.39 o 
  -4   4   7     1365.70     1343.37     26.73 o 
  -3   4   7      237.70      253.03     13.35 o 
  -2   4   7      226.07      241.84     11.21 o 
  -1   4   7        2.93       -3.55      8.13 o 
   0   4   7     1895.34     1914.60     28.39 o 
   1   4   7      661.31      634.10     14.15 o 
   2   4   7     2215.69     2167.25     43.02 o 
   3   4   7        4.28      -12.45     12.45 o 
   4   4   7      408.50      455.18     26.64 o 
   5   4   7        9.07       -5.88     26.52 o 
   6   4   7      340.83      303.78     33.70 o 
   7   4   7      192.05      223.65     34.54 o 
   8   4   7       80.07        7.66     36.79 o 
   9   4   7      110.24       82.27     40.32 o 
  10   4   7      803.34      960.77     58.20 o 
  11   4   7       53.85      -13.85     47.90 o 
  12   4   7       16.78       11.24     77.15 o 
 -14   5   7      193.84      294.60     82.25 o 
 -13   5   7        5.66      -24.33     31.83 o 
 -12   5   7       84.03       95.44     28.67 o 
 -11   5   7       16.73        3.27     22.87 o 
 -10   5   7     1005.28      988.14     66.96 o 
  -9   5   7        4.33      -20.45     24.91 o 
  -8   5   7       27.29      -13.15     20.33 o 
  -7   5   7        0.04        5.84     18.87 o 
  -6   5   7     1335.93     1443.38     37.82 o 
  -5   5   7       57.34       56.73     12.85 o 
  -4   5   7      379.18      375.84     17.02 o 
  -3   5   7       39.21       45.73     11.85 o 
  -2   5   7     1350.38     1309.30     26.71 o 
  -1   5   7      531.14      584.32     16.39 o 
   0   5   7      944.81     1020.64     22.13 o 
   1   5   7      650.72      641.63     20.07 o 
   2   5   7      269.29      287.83     16.29 o 
   3   5   7       15.12       10.06     15.02 o 
   4   5   7      593.09      587.09     22.24 o 
   5   5   7        1.64       16.46     22.37 o 
   6   5   7      157.24      171.55     37.15 o 
   7   5   7       12.36      -36.88     59.02 o 
   8   5   7      352.03      380.12     46.15 o 
   9   5   7       58.33       35.49     45.05 o 
  10   5   7      111.90      152.75     51.02 o 
  11   5   7       10.72      -29.44     54.49 o 
 -12   6   7      194.36      262.12     36.04 o 
 -11   6   7        6.98      -25.53     25.53 o 
 -10   6   7       89.11       49.81     23.49 o 
  -9   6   7       74.66       72.84     23.09 o 
  -8   6   7      654.97      671.18     32.08 o 
  -7   6   7       43.31       26.69     22.74 o 
  -6   6   7      109.75       94.15     22.93 o 
  -5   6   7        1.93      -17.26     17.26 o 
  -4   6   7      985.18      890.13     29.66 o 
  -3   6   7      143.01      147.67     15.13 o 
  -2   6   7      193.82      216.67     18.58 o 
  -1   6   7      573.58      574.41     25.58 o 
   0   6   7      338.39      320.90     18.45 o 
   1   6   7        0.05      -14.36     14.36 o 
   2   6   7      333.73      344.31     19.89 o 
   3   6   7       27.17       20.13     19.80 o 
   4   6   7      312.88      289.62     37.88 o 
   5   6   7       45.48       29.11     23.41 o 
   6   6   7      336.52      212.29     57.93 o 
   7   6   7      182.57      230.87     64.31 o 
   8   6   7      107.81      123.73     67.60 o 
   9   6   7        1.22       76.12     72.76 o 
  -9   7   7       19.27      -27.02     27.02 o 
  -8   7   7       14.45       -7.66     27.41 o 
  -7   7   7       30.74       -5.67     43.03 o 
  -6   7   7      305.94      253.47     46.80 o 
  -5   7   7       50.01       50.07     30.74 o 
  -4   7   7       30.15       12.40     25.78 o 
  -3   7   7      164.16      134.58     30.69 o 
  -2   7   7      211.11      203.26     20.79 o 
  -1   7   7       22.58       21.24     19.20 o 
   0   7   7       74.12       46.91     17.79 o 
   1   7   7      121.15      130.16     17.30 o 
   2   7   7      161.83      169.73     18.83 o 
   3   7   7        4.46      -21.48     21.48 o 
   4   7   7       96.74       94.92     25.13 o 
   5   7   7       43.44       78.63     25.25 o 
   6   7   7       67.53       44.32     64.31 o 
  -3   8   7       28.77      -85.41     85.41 o 
  -2   8   7       21.33      -24.98     24.98 o 
  -1   8   7      169.67      129.26     23.94 o 
   0   8   7       43.42        5.05     32.39 o 
 -16   0   8       49.77       22.84     78.70 o 
 -14   0   8      477.89      487.13    110.98 o 
 -12   0   8      308.02      335.26     34.87 o 
 -10   0   8      640.44      610.58     35.95 o 
  -8   0   8     4274.81     4267.80    119.05 o 
  -6   0   8     1396.87     1357.56     43.86 o 
  -4   0   8     6384.94     6221.94    166.49 o 
  -2   0   8       39.73        4.85     13.51 o 
   0   0   8     7416.83     7200.28    191.53 o 
   2   0   8     1058.58      955.18     35.52 o 
   4   0   8     5240.97     4974.54    137.70 o 
   6   0   8      876.38      755.55     40.13 o 
   8   0   8     2556.23     2490.08     81.32 o 
  10   0   8      527.44      527.93     64.64 o 
  12   0   8       82.20       24.77     68.70 o 
  14   0   8      482.63      536.70     96.89 o 
 -17   1   8       62.76       90.05     88.38 o 
 -16   1   8      311.89      311.97     36.85 o 
 -15   1   8       28.54       12.64     28.13 o 
 -14   1   8      205.43      153.32     34.37 o 
 -13   1   8      588.30      637.84     53.73 o 
 -12   1   8      298.14      283.57     27.83 o 
 -11   1   8      102.43      105.95     20.32 o 
 -10   1   8     3037.40     3243.37     67.92 o 
  -9   1   8      191.07      176.22     17.72 o 
  -8   1   8      864.72      892.40     31.72 o 
  -7   1   8      290.88      333.48     19.07 o 
  -6   1   8     1556.67     1496.01     33.75 o 
  -5   1   8     2500.15     2687.08     53.78 o 
  -4   1   8      326.49      371.10     17.04 o 
  -3   1   8      462.23      546.02     16.53 o 
  -2   1   8     5289.83     5241.42     99.47 o 
  -1   1   8      632.19      662.98     14.53 o 
   0   1   8      330.50      354.32      9.88 o 
   1   1   8      711.50      539.18     22.33 o 
   2   1   8     4561.20     4375.14     85.01 o 
   3   1   8      104.18       97.21     15.85 o 
   4   1   8      374.78      375.45     24.49 o 
   5   1   8      794.96      737.00     26.85 o 
   6   1   8     2069.73     2080.90     48.69 o 
   7   1   8       35.06      -27.28     27.28 o 
   8   1   8      751.17      779.28     37.91 o 
   9   1   8      183.18      172.89     29.97 o 
  10   1   8      333.11      375.99     35.66 o 
  11   1   8      171.36      161.58     36.64 o 
  12   1   8      435.07      393.53     56.30 o 
  13   1   8       24.04       -9.30     56.32 o 
  14   1   8      150.97      115.26     86.34 o 
 -17   2   8       18.33      -49.68     49.68 o 
 -16   2   8       58.92       10.93     46.16 o 
 -15   2   8       60.76       73.16     31.85 o 
 -14   2   8      252.13      177.26     41.46 o 
 -13   2   8       96.19       56.85     51.73 o 
 -12   2   8     1128.29     1047.96     49.97 o 
 -11   2   8     1278.16     1338.51     52.61 o 
 -10   2   8      129.76      183.92     24.42 o 
  -9   2   8      283.14      247.58     22.34 o 
  -8   2   8     1048.35     1000.83     29.07 o 
  -7   2   8      484.98      511.64     20.46 o 
  -6   2   8      265.16      256.01     15.10 o 
  -5   2   8      748.78      864.06     23.17 o 
  -4   2   8      748.38      785.32     21.17 o 
  -3   2   8     4594.34     4679.66     89.40 o 
  -2   2   8      323.47      388.25     11.38 o 
  -1   2   8     2880.48     3036.38     41.65 o 
   0   2   8     5990.83     5922.59     78.20 o 
   1   2   8     1810.62     1951.73     32.70 o 
   2   2   8      241.80      313.03     15.26 o 
   3   2   8     3180.47     2972.67     63.55 o 
   4   2   8      650.58      589.81     27.91 o 
   5   2   8      128.68      126.00     22.19 o 
   6   2   8      587.62      695.77     32.59 o 
   7   2   8     1087.30     1117.88     42.20 o 
   8   2   8      448.21      565.21     46.12 o 
   9   2   8      575.94      540.78     36.73 o 
  10   2   8      473.91      512.39     43.22 o 
  11   2   8       87.94       79.18     41.75 o 
  12   2   8        8.38      -37.01     54.61 o 
  13   2   8       10.94      -51.64     51.64 o 
 -16   3   8      113.15      120.87     36.83 o 
 -15   3   8       74.14       22.24     32.54 o 
 -14   3   8      166.13      112.42     56.02 o 
 -13   3   8      643.46      693.04     47.83 o 
 -12   3   8        4.79        4.76     32.50 o 
 -11   3   8      100.62       74.04     28.97 o 
 -10   3   8      678.34      668.37     38.96 o 
  -9   3   8      670.01      721.95     37.99 o 
  -8   3   8     1041.28     1120.23     43.82 o 
  -7   3   8      147.88      153.11     22.33 o 
  -6   3   8      188.12      130.81     19.84 o 
  -5   3   8     1622.94     1696.46     52.77 o 
  -4   3   8      180.78      184.57     18.36 o 
  -3   3   8     4576.92     4796.02     81.40 o 
  -2   3   8     6354.96     6168.20     87.65 o 
  -1   3   8      646.04      665.18     15.72 o 
   0   3   8       63.97       71.66      7.96 o 
   1   3   8     2309.17     2232.45     35.40 o 
   2   3   8      545.96      531.73     18.45 o 
   3   3   8      145.32      177.98     25.96 o 
   4   3   8       80.02      100.47     25.02 o 
   5   3   8      749.16      793.55     40.85 o 
   6   3   8      656.24      720.38     41.27 o 
   7   3   8        1.45      -29.99     29.99 o 
   8   3   8      205.14      208.63     35.69 o 
   9   3   8     1010.83     1062.54     55.91 o 
  10   3   8       25.60      -31.42     40.28 o 
  11   3   8       39.73       44.17     45.69 o 
  12   3   8      332.66      409.60     55.45 o 
  13   3   8      275.13      345.81     77.02 o 
 -15   4   8      210.63      136.72     36.34 o 
 -14   4   8       37.52       56.54     30.98 o 
 -13   4   8       20.11       43.78     39.25 o 
 -12   4   8      114.63      145.98     40.19 o 
 -11   4   8      799.97      804.86     48.32 o 
 -10   4   8       39.94       66.93     29.36 o 
  -9   4   8      110.01       54.28     22.27 o 
  -8   4   8      425.67      402.78     25.61 o 
  -7   4   8      713.71      668.33     35.50 o 
  -6   4   8      175.84      195.24     18.89 o 
  -5   4   8      309.04      323.75     17.53 o 
  -4   4   8      446.58      505.16     17.12 o 
  -3   4   8     4609.29     4487.99     61.72 o 
  -2   4   8        0.43       -9.55      9.55 o 
  -1   4   8     1710.44     1798.80     27.01 o 
   0   4   8      973.42     1023.68     19.17 o 
   1   4   8      483.85      575.15     16.10 o 
   2   4   8        1.72        1.91     15.27 o 
   3   4   8     1078.05      914.50     45.11 o 
   4   4   8      447.72      457.38     23.62 o 
   5   4   8      629.13      620.16     40.32 o 
   6   4   8       38.52      103.61     33.96 o 
   7   4   8     1117.79     1270.57     57.28 o 
   8   4   8      135.83       75.36     39.90 o 
   9   4   8       16.06      -31.34     40.19 o 
  10   4   8       15.01        9.78     44.99 o 
  11   4   8      497.87      532.60     61.31 o 
  12   4   8        3.00       53.33     55.76 o 
 -14   5   8        0.98        3.29     75.73 o 
 -13   5   8      273.56      233.26     33.34 o 
 -12   5   8        4.78      -17.23     28.50 o 
 -11   5   8       19.09       35.35     30.02 o 
 -10   5   8       21.84       12.38     34.32 o 
  -9   5   8      899.64      936.40     54.22 o 
  -8   5   8       24.30      -20.59     20.59 o 
  -7   5   8      143.24      104.24     20.95 o 
  -6   5   8       14.00       16.42     18.71 o 
  -5   5   8     1325.58     1276.05     35.19 o 
  -4   5   8        3.40        7.10     13.89 o 
  -3   5   8      107.51      131.70     13.08 o 
  -2   5   8        5.71       -6.55     11.60 o 
  -1   5   8     2725.26     2720.53     41.32 o 
   0   5   8      126.81      139.78     14.79 o 
   1   5   8      958.79      994.81     28.44 o 
   2   5   8      356.54      318.87     15.93 o 
   3   5   8      593.64      600.33     29.85 o 
   4   5   8      182.63      202.48     23.51 o 
   5   5   8     1507.73     1460.52     59.78 o 
   6   5   8      112.91       91.75     54.99 o 
   7   5   8        0.24       17.99     68.64 o 
   8   5   8        1.89       58.27     44.86 o 
   9   5   8      360.52      500.95     56.17 o 
  10   5   8       58.76       17.61     55.41 o 
 -12   6   8       10.40        2.45     42.25 o 
 -11   6   8      270.31      260.80     28.11 o 
 -10   6   8       24.24       22.25     29.58 o 
  -9   6   8       48.91       37.82     30.07 o 
  -8   6   8       25.46       64.92     35.00 o 
  -7   6   8      630.49      689.20     31.22 o 
  -6   6   8        1.05      -28.72     29.74 o 
  -5   6   8      332.00      361.89     21.48 o 
  -4   6   8       85.10       79.37     17.16 o 
  -3   6   8      370.38      368.86     19.65 o 
  -2   6   8        0.04      -12.81     21.39 o 
  -1   6   8       18.60       18.77     17.03 o 
   0   6   8       28.53       33.74     15.19 o 
   1   6   8      577.81      583.34     24.08 o 
   2   6   8       52.37       20.39     17.93 o 
   3   6   8      933.54      863.88     27.81 o 
   4   6   8       18.47      -21.49     21.49 o 
   5   6   8       39.63      -31.04     31.04 o 
   6   6   8        6.17        0.39     56.44 o 
   7   6   8      198.12      229.97     66.06 o 
   8   6   8      123.41      197.52     67.67 o 
  -9   7   8      197.31      185.76     33.55 o 
  -8   7   8        0.95        2.97     27.14 o 
  -7   7   8       63.91       92.90     71.47 o 
  -6   7   8       84.96       99.63     43.41 o 
  -5   7   8      103.82       91.02     31.75 o 
  -4   7   8       26.76        4.87     27.58 o 
  -3   7   8       72.14       60.80     24.05 o 
  -2   7   8      218.45      203.72     21.33 o 
  -1   7   8      170.18      138.71     18.21 o 
   0   7   8        2.51       -1.99     18.62 o 
   1   7   8      188.26      183.24     20.44 o 
   2   7   8      137.82      192.43     25.61 o 
   3   7   8       77.11       35.66     20.94 o 
   4   7   8       14.97      -24.12     24.12 o 
   5   7   8      252.40      214.08     37.05 o 
   6   7   8       92.17      100.89     79.34 o 
 -17   0   9       14.76      -64.38     88.50 o 
 -15   0   9      579.68      558.70     75.54 o 
 -13   0   9      274.81      246.93     70.38 o 
 -11   0   9     1725.99     1851.89     64.92 o 
  -9   0   9       39.25       83.76     31.12 o 
  -7   0   9    12911.53    12688.98    335.90 o 
  -5   0   9      110.81      200.60     17.95 o 
  -3   0   9      881.68      776.08     28.88 o 
  -1   0   9     1802.53     1789.59     88.50 o 
   1   0   9    12897.40    12591.41    233.13 o 
   3   0   9     1120.55     1081.19     41.58 o 
   5   0   9      111.62      120.53     33.51 o 
   7   0   9     3349.63     3272.54     99.99 o 
   9   0   9      733.31      815.73     50.51 o 
  11   0   9      422.80      358.60     74.70 o 
  13   0   9        5.74      -83.41     83.41 o 
 -17   1   9      171.97       38.90     87.34 o 
 -16   1   9       23.17       26.85     34.58 o 
 -15   1   9      140.43       65.27     37.29 o 
 -14   1   9       22.97       12.20     32.73 o 
 -13   1   9      805.46      919.46     41.92 o 
 -12   1   9      204.37      223.54     29.83 o 
 -11   1   9       57.77       92.43     20.54 o 
 -10   1   9        8.24       -9.40     17.87 o 
  -9   1   9     3806.09     3802.96     77.01 o 
  -8   1   9      301.85      304.30     22.89 o 
  -7   1   9      376.55      441.90     18.35 o 
  -6   1   9       26.77       25.11     14.18 o 
  -5   1   9     5749.68     6004.10    114.34 o 
  -4   1   9      368.08      414.10     16.28 o 
  -3   1   9     2653.88     2787.03     55.43 o 
  -2   1   9     1368.05     1480.69     32.23 o 
  -1   1   9     4516.83     4393.79     68.63 o 
   0   1   9      693.51      799.95     17.25 o 
   1   1   9     2317.08     2225.19     41.19 o 
   2   1   9      677.87      628.41     21.85 o 
   3   1   9     3097.96     2968.03     61.28 o 
   4   1   9      102.17       81.09     16.29 o 
   5   1   9     2656.33     2738.78     59.32 o 
   6   1   9      577.20      564.54     25.70 o 
   7   1   9       37.89       37.37     25.97 o 
   8   1   9       91.30       59.87     28.95 o 
   9   1   9     1385.22     1375.22     51.92 o 
  10   1   9       54.47       -9.81     34.21 o 
  11   1   9      112.93       52.31     38.01 o 
  12   1   9       31.63       17.72     54.40 o 
  13   1   9      544.86      497.82     79.18 o 
 -17   2   9       97.87       84.29     40.95 o 
 -16   2   9       10.56       -0.49     34.12 o 
 -15   2   9      362.88      273.07     47.56 o 
 -14   2   9      206.61      234.08     42.73 o 
 -13   2   9      123.11       77.56     35.87 o 
 -12   2   9       86.44      105.29     31.71 o 
 -11   2   9      762.72      847.22     44.67 o 
 -10   2   9      345.30      343.43     26.12 o 
  -9   2   9        0.77       -9.88     19.28 o 
  -8   2   9      337.44      416.72     19.93 o 
  -7   2   9     1359.13     1324.56     32.91 o 
  -6   2   9      616.61      650.58     21.77 o 
  -5   2   9       78.51       47.82     12.34 o 
  -4   2   9       23.76       10.10     11.28 o 
  -3   2   9     2406.10     2427.90     49.41 o 
  -2   2   9     1424.77     1513.12     36.62 o 
  -1   2   9     5100.91     5480.04     72.74 o 
   0   2   9      673.59      576.22     13.19 o 
   1   2   9     1911.09     1724.80     24.47 o 
   2   2   9      112.71      141.85     11.09 o 
   3   2   9      233.56      329.24     40.61 o 
   4   2   9      146.26      105.68     21.02 o 
   5   2   9      128.66      140.52     23.31 o 
   6   2   9       81.79       54.91     25.33 o 
   7   2   9     2562.98     2442.61     67.09 o 
   8   2   9     1556.79     1492.73     52.05 o 
   9   2   9      312.97      379.49     36.09 o 
  10   2   9       90.40       48.62     35.74 o 
  11   2   9      583.87      523.32     88.76 o 
  12   2   9      214.11      226.97     53.19 o 
  13   2   9        3.05      -56.60     56.60 o 
 -16   3   9       82.76       85.49     36.82 o 
 -15   3   9      102.37       36.62     33.84 o 
 -14   3   9      150.58      116.66     46.57 o 
 -13   3   9      185.64      186.52     38.20 o 
 -12   3   9      486.97      468.13     39.14 o 
 -11   3   9       29.82       30.10     47.80 o 
 -10   3   9      111.91      124.44     28.52 o 
  -9   3   9      206.89      140.77     65.25 o 
  -8   3   9      904.82      895.86     40.03 o 
  -7   3   9        4.76       -2.08     21.58 o 
  -6   3   9     1188.48     1277.90     62.22 o 
  -5   3   9      814.50      749.94     61.22 o 
  -4   3   9     1950.36     1989.61     60.00 o 
  -3   3   9     1117.11     1115.43     32.79 o 
  -2   3   9     3074.11     3149.92     47.48 o 
  -1   3   9      522.57      511.35     14.94 o 
   0   3   9        1.24       -8.59      8.59 o 
   1   3   9      729.59      721.01     17.86 o 
   2   3   9     1301.12     1121.71     26.42 o 
   3   3   9      188.44      190.02     16.62 o 
   4   3   9       28.19       20.79     28.06 o 
   5   3   9       53.90       90.72     28.79 o 
   6   3   9      840.63      899.03     47.89 o 
   7   3   9      387.49      508.12     41.96 o 
   8   3   9       96.33       58.96     38.18 o 
   9   3   9      536.60      524.66     47.08 o 
  10   3   9      558.13      441.99     56.09 o 
  11   3   9       47.51       36.56     47.93 o 
  12   3   9       87.06       99.37    122.69 o 
 -15   4   9        2.62      -13.68     36.40 o 
 -14   4   9      274.26      160.65     45.87 o 
 -13   4   9       77.42       53.50     39.57 o 
 -12   4   9       86.86       79.45     37.20 o 
 -11   4   9       39.70       16.93     31.72 o 
 -10   4   9      655.44      594.85     39.39 o 
  -9   4   9       58.42       55.69     22.98 o 
  -8   4   9      387.82      421.10     23.97 o 
  -7   4   9      163.17      165.32     46.54 o 
  -6   4   9      789.24      675.02     43.93 o 
  -5   4   9        3.92       29.94     20.82 o 
  -4   4   9     2238.98     2349.80     69.85 o 
  -3   4   9     1315.53     1218.44     26.27 o 
  -2   4   9      456.73      464.81     17.11 o 
  -1   4   9     1287.01     1219.78     26.07 o 
   0   4   9     2040.58     1873.88     34.97 o 
   1   4   9       20.17       21.80     11.41 o 
   2   4   9        1.83      -13.66     13.66 o 
   3   4   9       57.50       62.95     22.01 o 
   4   4   9     1639.68     1689.03     49.82 o 
   5   4   9       88.92      102.30     32.33 o 
   6   4   9       37.48       24.66     34.67 o 
   7   4   9        7.58      -30.66     36.22 o 
   8   4   9     1063.23     1215.63     61.83 o 
   9   4   9       24.58      -27.08     79.34 o 
  10   4   9      156.03      214.53     50.80 o 
  11   4   9       10.35      -15.45     55.41 o 
 -13   5   9        6.15       -1.36     32.93 o 
 -12   5   9      308.10      297.40     64.99 o 
 -11   5   9       14.75      -26.14     59.60 o 
 -10   5   9       75.73       56.27     33.67 o 
  -9   5   9       15.91      -17.62     26.59 o 
  -8   5   9      416.90      394.64     25.46 o 
  -7   5   9       29.48       40.33     29.65 o 
  -6   5   9      687.30      716.56     38.29 o 
  -5   5   9        4.45      -11.67     17.40 o 
  -4   5   9      579.81      602.59     21.06 o 
  -3   5   9        0.62      -12.38     12.38 o 
  -2   5   9     1214.11     1163.89     24.09 o 
  -1   5   9      206.04      220.51     14.03 o 
   0   5   9       25.98        7.21     12.69 o 
   1   5   9      100.23       81.92     15.46 o 
   2   5   9     1428.83     1309.02     31.53 o 
   3   5   9        1.90       15.91     17.44 o 
   4   5   9       22.21       -1.32     22.88 o 
   5   5   9        5.06      -23.11     34.41 o 
   6   5   9     1079.12     1294.64     86.28 o 
   7   5   9       11.00       41.41     42.14 o 
   8   5   9       57.84       37.66     54.51 o 
   9   5   9        9.32      -61.59     63.70 o 
  10   5   9      326.98      278.55     60.95 o 
 -11   6   9       11.01       -1.53     31.21 o 
 -10   6   9      374.84      488.03    152.24 o 
  -9   6   9        1.26       -1.59     30.91 o 
  -8   6   9      178.49      211.84     27.32 o 
  -7   6   9       51.67       24.46     25.18 o 
  -6   6   9      396.30      461.89     27.68 o 
  -5   6   9       80.11       63.59     22.47 o 
  -4   6   9      952.15      998.75     32.60 o 
  -3   6   9      181.15      191.57     18.66 o 
  -2   6   9       50.63       57.39     17.01 o 
  -1   6   9       94.80       45.02     19.61 o 
   0   6   9      922.29      959.96     35.58 o 
   1   6   9       40.66       11.39     16.05 o 
   2   6   9       24.76       -4.63     16.63 o 
   3   6   9        0.44      -23.30     23.30 o 
   4   6   9      726.84      783.12     33.42 o 
   5   6   9       14.82       20.10     38.61 o 
   6   6   9       56.75      -57.61     57.61 o 
   7   6   9        6.68       -1.10     63.48 o 
   8   6   9      128.44      142.82     70.12 o 
  -8   7   9      145.21      222.91     53.34 o 
  -7   7   9        1.54      -45.23     45.23 o 
  -6   7   9      261.29      311.50     49.16 o 
  -5   7   9      172.76      195.80     46.39 o 
  -4   7   9       28.15        4.44     31.26 o 
  -3   7   9       15.67       16.82     24.60 o 
  -2   7   9      251.34      289.96     25.89 o 
  -1   7   9       39.58        5.42     19.00 o 
   0   7   9       24.31       15.17     19.09 o 
   1   7   9       22.56        6.34     19.98 o 
   2   7   9      404.16      351.73     22.72 o 
   3   7   9       34.33       12.22     24.99 o 
   4   7   9       10.05       16.15     33.90 o 
   5   7   9       30.61       35.31     43.26 o 
 -16   0  10       71.06       16.45     77.41 o 
 -14   0  10     1045.36     1158.37     80.34 o 
 -12   0  10      314.57      371.17     36.23 o 
 -10   0  10     1864.84     1790.33     95.05 o 
  -8   0  10       83.94       47.80     40.67 o 
  -6   0  10     5158.22     5449.76    148.43 o 
  -4   0  10     3728.43     3755.25    103.88 o 
  -2   0  10     6160.66     6199.10    166.44 o 
   0   0  10     2970.83     3099.78     87.72 o 
   2   0  10       96.93       66.64     30.42 o 
   4   0  10     6470.71     6320.37    173.89 o 
   6   0  10        3.81      -23.87     41.64 o 
   8   0  10      350.95      452.63     41.97 o 
  10   0  10       54.33       86.76     66.89 o 
  12   0  10      514.47      700.36     95.34 o 
 -17   1  10        4.46       -3.04     39.06 o 
 -16   1  10      427.89      480.19    117.89 o 
 -15   1  10       51.41      107.99     45.98 o 
 -14   1  10       81.81       27.98     32.25 o 
 -13   1  10      167.51      127.12     30.58 o 
 -12   1  10     1502.88     1600.05     50.95 o 
 -11   1  10       31.11       24.34     20.74 o 
 -10   1  10        2.42      -13.68     18.33 o 
  -9   1  10      174.65      190.83     18.48 o 
  -8   1  10     1846.93     1798.09     41.45 o 
  -7   1  10       74.17       78.18     14.51 o 
  -6   1  10     1059.71     1043.08     27.36 o 
  -5   1  10      531.94      535.67     21.68 o 
  -4   1  10     5583.98     5719.01    109.18 o 
  -3   1  10      335.78      418.64     16.78 o 
  -2   1  10     1796.84     1816.59     38.76 o 
  -1   1  10     1621.11     1579.71     35.03 o 
   0   1  10     1307.17     1340.87     30.74 o 
   1   1  10        7.23       -8.83      9.22 o 
   2   1  10     3079.28     3072.28     63.03 o 
   3   1  10     1605.41     1658.71     39.53 o 
   4   1  10     1272.17     1316.60     35.47 o 
   5   1  10       42.68       34.73     18.97 o 
   6   1  10     4970.87     4859.01    114.70 o 
   7   1  10      453.91      476.28     33.14 o 
   8   1  10      154.84      145.01     31.63 o 
   9   1  10        6.28       -7.36     32.50 o 
  10   1  10      345.74      354.81     40.59 o 
  11   1  10        1.56       59.97     68.64 o 
  12   1  10       39.25       23.13     59.74 o 
  13   1  10       43.54      -65.02     65.02 o 
 -17   2  10       28.90       42.24     58.17 o 
 -16   2  10        6.95      -33.77     48.71 o 
 -15   2  10       17.18       24.38     45.26 o 
 -14   2  10      875.76      934.89     55.53 o 
 -13   2  10      189.38      123.55     35.56 o 
 -12   2  10        8.93       33.99     44.32 o 
 -11   2  10      502.08      402.53     34.83 o 
 -10   2  10     1284.17     1242.95     61.77 o 
  -9   2  10      423.69      451.65     25.54 o 
  -8   2  10      194.32      219.87     18.11 o 
  -7   2  10      916.19      911.53     27.40 o 
  -6   2  10     2035.38     2050.31     44.58 o 
  -5   2  10        1.43        1.99     12.89 o 
  -4   2  10     1974.62     2028.80     43.16 o 
  -3   2  10     5594.18     5653.53    108.13 o 
  -2   2  10     2199.96     2239.11     46.54 o 
  -1   2  10       11.49       15.20      8.24 o 
   0   2  10      944.40      882.19     16.97 o 
   1   2  10     2339.71     2168.28     29.84 o 
   2   2  10     1467.30     1495.50     36.51 o 
   3   2  10      141.82      161.60     21.85 o 
   4   2  10     3480.38     3613.52     86.94 o 
   5   2  10     1270.51     1354.47     45.43 o 
   6   2  10      166.41      188.74     27.95 o 
   7   2  10       93.75       74.15     29.39 o 
   8   2  10     2354.65     2289.71     85.72 o 
   9   2  10       55.64       48.88     34.76 o 
  10   2  10      141.32      144.72     45.89 o 
  11   2  10       23.46       10.24     49.44 o 
  12   2  10      280.23      233.35     57.61 o 
  13   2  10       53.23      -51.22     83.73 o 
 -16   3  10      162.17       79.46     38.34 o 
 -15   3  10      212.82       96.29     46.76 o 
 -14   3  10        0.50       -5.21     40.91 o 
 -13   3  10      466.05      432.83     52.51 o 
 -12   3  10      482.20      578.27     51.54 o 
 -11   3  10      170.47      171.17     35.00 o 
 -10   3  10        0.12      -16.57     27.56 o 
  -9   3  10      227.97      240.09     37.58 o 
  -8   3  10      179.35      196.62     26.43 o 
  -7   3  10      842.38      882.06     38.50 o 
  -6   3  10      256.48      285.69     24.63 o 
  -5   3  10     1933.23     2034.58     62.47 o 
  -4   3  10     1738.48     1708.35     54.28 o 
  -3   3  10        8.58      -15.51     17.07 o 
  -2   3  10      520.54      510.75     16.34 o 
  -1   3  10     1892.23     1777.55     30.21 o 
   0   3  10      119.69      129.60     11.65 o 
   1   3  10      132.45      145.60     10.69 o 
   2   3  10     1485.75     1593.96     70.52 o 
   3   3  10     1728.05     1823.71     41.65 o 
   4   3  10        2.85      -26.24     26.30 o 
   5   3  10      270.93      334.77     35.10 o 
   6   3  10      532.16      565.42     41.10 o 
   7   3  10      499.39      537.20     51.86 o 
   8   3  10        1.54      -57.16     80.70 o 
   9   3  10      481.00      465.68     49.52 o 
  10   3  10      583.88      612.38     66.64 o 
  11   3  10      101.53      101.78     59.28 o 
  12   3  10       82.10       43.18     59.70 o 
 -15   4  10      218.65      188.49     37.81 o 
 -14   4  10       50.98       61.96     46.52 o 
 -13   4  10       95.27       99.04     40.39 o 
 -12   4  10        0.28      -36.01     36.01 o 
 -11   4  10      457.48      457.55     40.46 o 
 -10   4  10        1.50      -15.27     30.56 o 
  -9   4  10      269.92      180.33     31.18 o 
  -8   4  10        7.48       47.23     27.32 o 
  -7   4  10      398.07      521.45     34.96 o 
  -6   4  10        3.58      -26.06     31.12 o 
  -5   4  10       10.30       -0.95     21.60 o 
  -4   4  10      173.04      249.33     45.06 o 
  -3   4  10     1012.04     1098.27     31.03 o 
  -2   4  10       71.24       77.59     13.16 o 
  -1   4  10       96.34       97.73     15.84 o 
   0   4  10        1.62        7.78     13.46 o 
   1   4  10     1026.22      970.29     25.17 o 
   2   4  10       11.36       -0.84     14.81 o 
   3   4  10      111.87      135.20     20.46 o 
   4   4  10      127.98      163.15     24.88 o 
   5   4  10      737.54      864.69     47.86 o 
   6   4  10       11.00       24.33     51.09 o 
   7   4  10      513.41      537.06     46.73 o 
   8   4  10       91.40       52.92     68.41 o 
   9   4  10      353.86      309.89     54.19 o 
  10   4  10       75.39        3.21     62.60 o 
  11   4  10      355.73      395.41     61.75 o 
 -13   5  10      152.85      193.38     48.40 o 
 -12   5  10       16.05        4.09     42.01 o 
 -11   5  10      131.07       55.54     38.48 o 
 -10   5  10       21.50       11.07     35.23 o 
  -9   5  10      522.83      565.01     33.68 o 
  -8   5  10       84.91       32.06     22.98 o 
  -7   5  10       50.05       17.90     28.57 o 
  -6   5  10       51.90      -10.64     25.51 o 
  -5   5  10      946.16     1021.49     43.61 o 
  -4   5  10      104.67      143.07     22.67 o 
  -3   5  10       65.16       37.09     15.56 o 
  -2   5  10      784.68      853.93     25.11 o 
  -1   5  10      248.10      224.38     17.87 o 
   0   5  10        1.21      -15.66     15.66 o 
   1   5  10       47.55       50.97     14.84 o 
   2   5  10        0.18      -17.08     17.08 o 
   3   5  10     1398.49     1400.74     33.58 o 
   4   5  10       75.53       70.03     34.57 o 
   5   5  10      221.93      258.98     40.21 o 
   6   5  10       47.03       67.01     40.02 o 
   7   5  10      250.91      223.28     48.83 o 
   8   5  10        0.77      -36.68     48.40 o 
   9   5  10      288.09      398.05     58.78 o 
 -11   6  10      124.11       98.96     59.67 o 
 -10   6  10       14.28        7.50     42.83 o 
  -9   6  10       88.34      130.31     34.99 o 
  -8   6  10        3.75      -14.03     26.56 o 
  -7   6  10      425.50      517.02     43.68 o 
  -6   6  10      170.27      179.53     25.64 o 
  -5   6  10        3.00      -30.24     30.24 o 
  -4   6  10       35.49       32.50     22.16 o 
  -3   6  10      245.84      278.08     24.03 o 
  -2   6  10        4.38        1.41     17.61 o 
  -1   6  10       21.64       -3.02     20.76 o 
   0   6  10      138.41      103.96     19.49 o 
   1   6  10      891.34      847.94     27.41 o 
   2   6  10       57.25       34.21     20.59 o 
   3   6  10       71.49       42.05     27.41 o 
   4   6  10       54.14      -34.22     34.22 o 
   5   6  10      431.51      451.93     42.59 o 
   6   6  10       28.88        0.32     59.80 o 
   7   6  10      168.73      122.11     65.47 o 
  -8   7  10       83.04       63.59     50.29 o 
  -7   7  10        4.08      -12.46     48.14 o 
  -6   7  10        0.44      -33.86     45.54 o 
  -5   7  10      111.17      184.43     36.46 o 
  -4   7  10       73.64       70.24     28.04 o 
  -3   7  10       55.28       67.98     22.79 o 
  -2   7  10       71.91       53.04     22.64 o 
  -1   7  10      355.57      409.67     22.64 o 
   0   7  10        9.26      -10.52     22.61 o 
   1   7  10       11.61        5.17     23.99 o 
   2   7  10       84.72       81.23     26.53 o 
   3   7  10      231.11      241.29     35.24 o 
   4   7  10       29.91       23.93     41.46 o 
 -17   0  11      334.54      322.60     93.41 o 
 -15   0  11       71.25        2.06     67.54 o 
 -13   0  11       37.04       53.38     36.28 o 
 -11   0  11      102.89       77.29     29.23 o 
  -9   0  11     1555.10     1657.26     57.27 o 
  -7   0  11     4443.86     4491.03    125.16 o 
  -5   0  11      200.37      180.12     20.00 o 
  -3   0  11     2489.57     2357.14    106.21 o 
  -1   0  11     1754.35     1741.39     54.60 o 
   1   0  11     8250.05     7995.96    172.66 o 
   3   0  11       25.33      -10.87     23.53 o 
   5   0  11     4245.31     4136.79    203.97 o 
   7   0  11        2.03      -32.49     32.53 o 
   9   0  11      726.43      741.77     80.12 o 
  11   0  11       81.16      148.82     78.31 o 
  13   0  11      506.04      469.74    105.47 o 
 -17   1  11        6.56      -12.48     56.03 o 
 -16   1  11       18.39      -45.28     49.81 o 
 -15   1  11      464.11      452.10     49.68 o 
 -14   1  11      105.05       60.29     32.78 o 
 -13   1  11        7.61      -42.23     42.23 o 
 -12   1  11      354.81      395.56     32.36 o 
 -11   1  11      609.46      567.82     30.42 o 
 -10   1  11       21.36        0.64     18.67 o 
  -9   1  11     1817.12     1861.09     43.94 o 
  -8   1  11      666.09      687.70     25.00 o 
  -7   1  11     1191.98     1208.24     31.49 o 
  -6   1  11      857.69      867.81     25.35 o 
  -5   1  11     3414.55     3713.80     73.70 o 
  -4   1  11       82.38       43.12     12.09 o 
  -3   1  11      363.86      384.60     16.22 o 
  -2   1  11      132.41      138.52     13.07 o 
  -1   1  11     3589.98     3358.64     67.09 o 
   0   1  11      477.20      523.63     15.53 o 
   1   1  11      502.32      558.98     16.77 o 
   2   1  11     1118.79     1120.27     31.28 o 
   3   1  11     3031.30     2977.49     63.18 o 
   4   1  11       57.88       67.08     19.00 o 
   5   1  11       29.81       16.34     24.13 o 
   6   1  11        1.58      -25.07     25.07 o 
   7   1  11     1418.97     1514.38     56.88 o 
   8   1  11        0.53      -37.92     37.92 o 
   9   1  11       25.45       18.18     34.71 o 
  10   1  11      150.58      207.45     40.83 o 
  11   1  11      420.43      454.73     61.02 o 
  12   1  11       10.15      -36.70     61.25 o 
  13   1  11      204.43      127.92     99.92 o 
 -16   2  11       81.45       44.11     51.34 o 
 -15   2  11       10.24      -36.48     44.34 o 
 -14   2  11      163.89      174.02     40.22 o 
 -13   2  11      393.17      281.35     39.81 o 
 -12   2  11        9.73        8.97     32.43 o 
 -11   2  11      153.74      171.62     31.83 o 
 -10   2  11      569.11      605.33     37.70 o 
  -9   2  11     1510.56     1612.77     70.44 o 
  -8   2  11      135.44      156.10     18.53 o 
  -7   2  11     1090.77     1109.90     31.03 o 
  -6   2  11      397.26      487.81     20.34 o 
  -5   2  11      457.06      511.21     21.17 o 
  -4   2  11      222.16      213.29     18.65 o 
  -3   2  11     3641.22     3684.29     72.90 o 
  -2   2  11     1132.15     1034.50     27.57 o 
  -1   2  11      743.00      741.69     26.53 o 
   0   2  11     1319.43     1398.40     23.33 o 
   1   2  11      682.43      676.78     21.30 o 
   2   2  11      633.34      700.72     30.39 o 
   3   2  11        0.54      -20.97     20.97 o 
   4   2  11     1418.28     1354.79     44.62 o 
   5   2  11      922.25      852.03     38.39 o 
   6   2  11        2.77      -13.60     27.54 o 
   7   2  11       34.68       32.86     31.02 o 
   8   2  11       54.75       39.80     34.43 o 
   9   2  11      507.49      564.87     43.40 o 
  10   2  11       39.71      105.38     46.39 o 
  11   2  11      119.17      206.64     79.09 o 
  12   2  11      447.25      414.84     64.53 o 
 -16   3  11       90.55       61.74     53.15 o 
 -15   3  11       88.27      134.67     49.35 o 
 -14   3  11       40.66        0.78     41.17 o 
 -13   3  11       25.97        6.68     36.24 o 
 -12   3  11      505.54      514.48     42.17 o 
 -11   3  11      130.41      136.29     43.38 o 
 -10   3  11       47.73       42.97     42.48 o 
  -9   3  11       89.76      151.45     29.48 o 
  -8   3  11      787.57      906.51     41.73 o 
  -7   3  11     1918.08     2055.07    124.11 o 
  -6   3  11      469.78      411.13     28.19 o 
  -5   3  11     1268.32     1282.25     45.78 o 
  -4   3  11     3865.91     4002.62    186.39 o 
  -3   3  11      374.34      411.35     25.61 o 
  -2   3  11      772.11      744.04     26.53 o 
  -1   3  11     2052.86     2103.86     37.39 o 
   0   3  11     1631.96     1562.15     31.35 o 
   1   3  11       77.79      103.00     12.28 o 
   2   3  11     1341.92     1277.76     35.17 o 
   3   3  11      197.77      203.97     29.42 o 
   4   3  11      501.18      590.84     40.96 o 
   5   3  11      131.94       91.88     32.35 o 
   6   3  11      639.22      720.46     58.64 o 
   7   3  11      770.14      830.53     52.62 o 
   8   3  11       89.56       67.92     42.26 o 
   9   3  11      150.57      109.26     46.33 o 
  10   3  11      161.01      235.35     51.07 o 
  11   3  11        1.97      -46.74     54.56 o 
 -15   4  11        7.51      -22.52     50.47 o 
 -14   4  11      186.49      124.26     47.03 o 
 -13   4  11       56.93       -8.53     38.91 o 
 -12   4  11       14.99        9.93     37.64 o 
 -11   4  11      161.77      146.97     35.86 o 
 -10   4  11      815.01      965.62     49.22 o 
  -9   4  11       61.72       48.41     29.38 o 
  -8   4  11      102.76      111.22     36.35 o 
  -7   4  11       38.55       10.82     25.99 o 
  -6   4  11     2969.38     3057.19     90.43 o 
  -5   4  11      919.21      841.21     38.29 o 
  -4   4  11     1610.95     1521.95     52.41 o 
  -3   4  11     1419.31     1465.12     37.43 o 
  -2   4  11     2016.68     1931.89     36.64 o 
  -1   4  11        8.87      -11.32     13.54 o 
   0   4  11      159.64      203.15     15.93 o 
   1   4  11      223.20      250.65     14.67 o 
   2   4  11     1335.36     1389.00     34.75 o 
   3   4  11      200.96      161.15     22.83 o 
   4   4  11      808.95      751.74     45.02 o 
   5   4  11      130.22       89.13     35.23 o 
   6   4  11      308.56      264.30     40.99 o 
   7   4  11        0.34      -40.87     40.87 o 
   8   4  11      512.54      623.52     53.70 o 
   9   4  11        0.66        5.26     82.54 o 
  10   4  11        3.92      -18.38     56.07 o 
 -13   5  11        2.31      -32.78     46.32 o 
 -12   5  11      240.59      315.61     46.05 o 
 -11   5  11        0.03       28.21     37.83 o 
 -10   5  11       41.15       34.30     51.32 o 
  -9   5  11       43.02       21.20     32.29 o 
  -8   5  11     1005.01     1199.77     57.48 o 
  -7   5  11       16.61       -3.78     28.20 o 
  -6   5  11        0.15       -0.97     28.37 o 
  -5   5  11       23.39       22.17     27.04 o 
  -4   5  11     1965.12     1969.80     86.38 o 
  -3   5  11      120.78      127.05     21.37 o 
  -2   5  11      257.50      290.63     18.79 o 
  -1   5  11      134.99      136.00     16.95 o 
   0   5  11      762.63      746.42     23.17 o 
   1   5  11       34.81       17.02     16.42 o 
   2   5  11      244.75      307.77     22.46 o 
   3   5  11       19.12       23.28     23.87 o 
   4   5  11      612.65      620.20     33.50 o 
   5   5  11        0.35      -28.58     39.06 o 
   6   5  11      592.59      687.49     65.06 o 
   7   5  11        2.48       26.93     48.57 o 
   8   5  11        2.70      -39.00     65.80 o 
   9   5  11        9.21       48.29     70.67 o 
 -11   6  11        1.85      -36.56     46.34 o 
 -10   6  11      276.59      295.60     45.23 o 
  -9   6  11       10.09      -32.90     32.90 o 
  -8   6  11       14.47       -6.60     27.55 o 
  -7   6  11       33.49      -14.57     26.17 o 
  -6   6  11      700.09      786.96     45.86 o 
  -5   6  11        1.20      -30.40     30.40 o 
  -4   6  11       23.58       30.13     24.34 o 
  -3   6  11       42.46       19.54     29.54 o 
  -2   6  11      533.88      505.46     27.33 o 
  -1   6  11        0.93      -21.86     21.86 o 
   0   6  11      213.54      217.92     21.38 o 
   1   6  11      116.31      146.24     25.28 o 
   2   6  11      173.95      182.38     27.73 o 
   3   6  11        0.25      -25.48     32.93 o 
   4   6  11      267.19      237.83     68.22 o 
   5   6  11        6.46      -38.79     38.79 o 
   6   6  11       13.80       35.35     65.93 o 
   7   6  11       13.48       19.80     69.22 o 
  -7   7  11       17.10       61.16     38.90 o 
  -6   7  11        0.18        2.05     36.82 o 
  -5   7  11       52.19       51.05     36.25 o 
  -4   7  11      259.36      349.13     31.08 o 
  -3   7  11       13.19      -24.61     37.29 o 
  -2   7  11       52.23       98.19     28.57 o 
  -1   7  11      124.86       87.46     24.35 o 
   0   7  11      188.02      168.84     26.85 o 
   1   7  11       10.12        2.94     41.92 o 
   2   7  11      113.72      116.93     40.77 o 
   3   7  11      126.18      122.24     46.40 o 
 -16   0  12      425.05      429.23     84.63 o 
 -14   0  12      484.20      477.78     47.64 o 
 -12   0  12       64.92       36.23     33.30 o 
 -10   0  12     2418.27     2567.33     80.96 o 
  -8   0  12      740.61      782.87     81.63 o 
  -6   0  12     2736.04     2785.37    161.46 o 
  -4   0  12      456.26      491.65     28.06 o 
  -2   0  12      523.31      481.51     27.23 o 
   0   0  12      615.67      524.13     30.91 o 
   2   0  12     8949.64     8791.15    237.29 o 
   4   0  12     1684.51     1748.43     62.68 o 
   6   0  12       34.56       11.01     34.10 o 
   8   0  12     1169.11     1229.25     91.92 o 
  10   0  12      245.29      307.18     78.25 o 
  12   0  12      391.00      296.48     94.37 o 
 -17   1  12       25.12      -28.49     55.74 o 
 -16   1  12      135.11      119.75     53.74 o 
 -15   1  12        1.08       38.51     43.55 o 
 -14   1  12      266.45      271.69     42.67 o 
 -13   1  12       41.65       51.47     30.42 o 
 -12   1  12      319.72      302.44     31.01 o 
 -11   1  12      299.55      346.90     25.34 o 
 -10   1  12       65.71      103.68     20.48 o 
  -9   1  12       27.74       30.62     17.83 o 
  -8   1  12     3255.09     3317.84     68.73 o 
  -7   1  12       48.22       38.37     15.49 o 
  -6   1  12     1132.88     1246.29     31.98 o 
  -5   1  12      545.81      576.10     21.80 o 
  -4   1  12      630.30      563.00     20.88 o 
  -3   1  12      396.36      490.03     19.03 o 
  -2   1  12      461.42      480.71     19.39 o 
  -1   1  12      484.45      523.59     20.99 o 
   0   1  12     4792.00     4567.74     72.63 o 
   1   1  12       32.86        0.70     11.07 o 
   2   1  12       93.21       91.64     13.04 o 
   3   1  12      287.44      270.46     21.37 o 
   4   1  12     1528.45     1494.79     47.95 o 
   5   1  12        0.50       -4.74     25.63 o 
   6   1  12     2346.23     2366.61     84.34 o 
   7   1  12      191.50      187.11     32.33 o 
   8   1  12      397.12      480.37     43.44 o 
   9   1  12        0.04       -8.33     36.45 o 
  10   1  12      546.12      625.92    142.75 o 
  11   1  12      245.58      221.23     60.69 o 
  12   1  12       36.16       13.73     67.00 o 
 -16   2  12      135.93      222.78     54.67 o 
 -15   2  12       13.23        5.52     63.77 o 
 -14   2  12       68.11       20.98     58.22 o 
 -13   2  12      296.45      283.80     40.29 o 
 -12   2  12      115.82      130.50     34.91 o 
 -11   2  12       13.37       16.70     30.18 o 
 -10   2  12      478.36      519.97    111.89 o 
  -9   2  12      244.56      295.85     57.77 o 
  -8   2  12       87.24       80.91     20.82 o 
  -7   2  12        2.91      -12.22     18.50 o 
  -6   2  12     2254.14     2272.86     49.59 o 
  -5   2  12      977.61      993.59     28.41 o 
  -4   2  12      101.53      101.18     15.05 o 
  -3   2  12       35.13       31.35     14.19 o 
  -2   2  12      482.00      453.52     19.47 o 
  -1   2  12      129.01      148.96     13.87 o 
   0   2  12      116.34       78.78     13.61 o 
   1   2  12      500.75      504.22     19.21 o 
   2   2  12     2149.11     2082.85     58.90 o 
   3   2  12       55.96       25.17     22.97 o 
   4   2  12       82.02      114.33     42.80 o 
   5   2  12      395.26      438.67     32.51 o 
   6   2  12      831.43      943.11     48.88 o 
   7   2  12        3.95      -30.60     30.60 o 
   8   2  12      707.44      763.98     45.27 o 
   9   2  12      413.75      428.18     50.70 o 
  10   2  12      332.73      287.69     54.25 o 
  11   2  12       17.81      -94.57     94.57 o 
 -16   3  12       19.99        5.71     54.55 o 
 -15   3  12       88.98      -13.33     68.99 o 
 -14   3  12      157.58       88.34     41.29 o 
 -13   3  12        1.04        2.62     38.01 o 
 -12   3  12      138.33      148.98     37.24 o 
 -11   3  12      507.72      568.75     53.77 o 
 -10   3  12       19.00       29.82     29.85 o 
  -9   3  12        3.81        3.36     28.16 o 
  -8   3  12      823.64      785.40     40.42 o 
  -7   3  12      502.27      565.78     34.13 o 
  -6   3  12       29.43       43.16     23.00 o 
  -5   3  12      211.60      196.68     24.06 o 
  -4   3  12      208.48      205.75     24.15 o 
  -3   3  12     2748.91     2436.04     73.48 o 
  -2   3  12        0.02      -14.90     14.90 o 
  -1   3  12      462.49      503.09     20.38 o 
   0   3  12     1006.19     1037.48     35.87 o 
   1   3  12      311.34      396.57     21.74 o 
   2   3  12       39.54       36.34     18.54 o 
   3   3  12      858.41      751.64     42.92 o 
   4   3  12      572.72      562.25     40.34 o 
   5   3  12        1.36      -54.25     54.25 o 
   6   3  12       30.23      -18.92     37.03 o 
   7   3  12     1022.86     1170.78     59.87 o 
   8   3  12      369.43      339.38     48.23 o 
   9   3  12       49.12      -31.42     47.56 o 
  10   3  12       71.10       92.63     54.43 o 
  11   3  12      116.28      120.06     80.12 o 
 -14   4  12        3.37       25.21     46.21 o 
 -13   4  12      291.71      328.26     45.95 o 
 -12   4  12       26.69      -37.59     37.59 o 
 -11   4  12       12.71       14.77     36.09 o 
 -10   4  12      258.63      170.04     34.88 o 
  -9   4  12      803.02      809.98     45.52 o 
  -8   4  12        5.61       14.10     28.65 o 
  -7   4  12      535.53      520.67     42.67 o 
  -6   4  12       49.99       67.22     26.93 o 
  -5   4  12     1056.37     1028.08     45.38 o 
  -4   4  12       78.36       54.81     24.91 o 
  -3   4  12      369.71      404.17     44.77 o 
  -2   4  12      408.06      471.54     19.07 o 
  -1   4  12      914.32      911.01     26.36 o 
   0   4  12      122.04       97.35     17.62 o 
   1   4  12      860.91      808.20     30.94 o 
   2   4  12      478.60      496.20     30.02 o 
   3   4  12      295.37      269.37     25.32 o 
   4   4  12        1.46       -8.39     33.91 o 
   5   4  12     1407.97     1478.18     63.43 o 
   6   4  12      140.70       82.07     40.40 o 
   7   4  12        0.60       -7.70     41.99 o 
   8   4  12       57.90       37.94     51.28 o 
   9   4  12      362.60      342.21     56.68 o 
  10   4  12       11.15       27.39     57.84 o 
 -13   5  12        1.45      -46.84     46.84 o 
 -12   5  12       24.03        3.05     68.54 o 
 -11   5  12      491.58      542.77     47.92 o 
 -10   5  12        3.12       -0.67     37.04 o 
  -9   5  12       35.30      -17.99     34.24 o 
  -8   5  12       26.27      -32.96     32.96 o 
  -7   5  12      671.09      691.59     41.58 o 
  -6   5  12        0.16       -1.55     58.67 o 
  -5   5  12     1014.91     1023.68     61.38 o 
  -4   5  12        0.66      -26.96     26.96 o 
  -3   5  12      227.82      238.56     23.77 o 
  -2   5  12       40.70       26.92     17.44 o 
  -1   5  12      336.74      427.56     24.14 o 
   0   5  12        6.77      -17.42     17.42 o 
   1   5  12      217.40      294.44     27.75 o 
   2   5  12       28.80       14.46     23.81 o 
   3   5  12      826.84      874.70     36.33 o 
   4   5  12       14.86      -22.85     29.02 o 
   5   5  12      169.08      110.11     43.71 o 
   6   5  12       37.35       -5.98     45.37 o 
   7   5  12      561.84      647.01     71.73 o 
   8   5  12       13.92       -4.95     53.69 o 
 -11   6  12        7.65       48.82     47.80 o 
 -10   6  12        2.22      -41.52     41.52 o 
  -9   6  12      300.59      262.74     43.43 o 
  -8   6  12       29.86       37.74     29.28 o 
  -7   6  12      148.97      159.69     37.71 o 
  -6   6  12       91.96      150.41     60.09 o 
  -5   6  12      218.66      199.43     35.16 o 
  -4   6  12        0.06        6.69     31.54 o 
  -3   6  12      190.44      213.21     33.69 o 
  -2   6  12        2.06      -13.31     23.40 o 
  -1   6  12      228.19      252.51     29.65 o 
   0   6  12       31.45       -3.27     25.97 o 
   1   6  12      645.63      690.16     76.28 o 
   2   6  12       35.03        3.13     31.82 o 
   3   6  12       84.82      130.55     36.20 o 
   4   6  12        2.16       17.37     37.64 o 
   5   6  12      373.72      410.71     45.65 o 
   6   6  12        3.42       40.62     44.43 o 
  -7   7  12       39.08      -30.83     39.41 o 
  -6   7  12        5.36      -36.98     36.98 o 
  -5   7  12       55.51       59.93     39.24 o 
  -4   7  12       28.57      173.27     56.83 o 
  -3   7  12      114.08      108.53     40.30 o 
  -2   7  12        0.84      -31.09     31.09 o 
  -1   7  12       67.54       45.73     28.98 o 
   0   7  12       63.16       38.76     35.92 o 
   1   7  12       90.73       97.92     39.15 o 
   2   7  12        4.42      -39.96     39.96 o 
 -17   0  13      152.70       18.97     90.12 o 
 -15   0  13      234.94      139.66     70.64 o 
 -13   0  13      866.49      891.83     53.91 o 
 -11   0  13      407.38      396.71     36.30 o 
  -9   0  13     2692.45     2733.08     84.25 o 
  -7   0  13      532.68      644.72     58.86 o 
  -5   0  13     3982.47     4071.97    114.56 o 
  -3   0  13      640.74      696.07     32.93 o 
  -1   0  13     3546.65     3384.09     97.43 o 
   1   0  13     2083.35     2142.13     68.57 o 
   3   0  13      226.01      268.76     39.83 o 
   5   0  13     1283.25     1389.13     58.76 o 
   7   0  13       32.32       42.19     60.12 o 
   9   0  13      399.55      592.56     83.86 o 
  11   0  13        5.34      -78.05     87.41 o 
 -17   1  13       78.99       96.34     61.82 o 
 -16   1  13        0.05      -50.48     50.48 o 
 -15   1  13      331.55      254.50     49.12 o 
 -14   1  13       31.01        3.49     40.91 o 
 -13   1  13      276.92      305.67     34.62 o 
 -12   1  13      126.38      126.86     30.29 o 
 -11   1  13     2092.27     2149.57     59.93 o 
 -10   1  13      286.05      276.82     23.25 o 
  -9   1  13      197.69      247.32     21.97 o 
  -8   1  13      371.12      420.78     22.03 o 
  -7   1  13     2582.70     2541.57     54.83 o 
  -6   1  13       24.52       37.81     15.75 o 
  -5   1  13      223.09      231.24     17.02 o 
  -4   1  13      391.58      408.27     20.74 o 
  -3   1  13     3304.07     3269.88     66.39 o 
  -2   1  13      533.92      528.26     21.67 o 
  -1   1  13      789.63      766.48     25.97 o 
   0   1  13     1032.45      984.59     30.01 o 
   1   1  13     1282.06     1184.91     25.88 o 
   2   1  13       40.41       46.57     18.17 o 
   3   1  13     1886.97     1913.84     55.61 o 
   4   1  13       19.83       23.63     26.04 o 
   5   1  13      120.86       65.37     28.27 o 
   6   1  13      727.81      619.19     38.19 o 
   7   1  13      445.93      432.85     38.26 o 
   8   1  13      227.32      249.82     38.72 o 
   9   1  13       76.66       81.31     39.66 o 
  10   1  13       32.12      -35.12     56.41 o 
  11   1  13      596.61      530.41     71.53 o 
 -16   2  13       34.32       10.23     50.82 o 
 -15   2  13       35.61       32.62     44.63 o 
 -14   2  13        6.58       25.36     40.05 o 
 -13   2  13      414.45      462.23     47.38 o 
 -12   2  13      571.05      558.88     46.61 o 
 -11   2  13      301.75      314.57     35.12 o 
 -10   2  13      460.46      426.55     35.21 o 
  -9   2  13     1654.44     1661.45     59.59 o 
  -8   2  13      331.14      303.76     29.33 o 
  -7   2  13        8.56       -0.99     19.63 o 
  -6   2  13      361.73      379.44     23.77 o 
  -5   2  13     2349.68     2291.40     58.29 o 
  -4   2  13      808.83      804.25     30.54 o 
  -3   2  13      430.14      488.28     24.07 o 
  -2   2  13     1210.68     1278.62     39.00 o 
  -1   2  13     1422.06     1404.82     31.56 o 
   0   2  13      256.31      302.60     16.87 o 
   1   2  13      979.89      952.44     27.15 o 
   2   2  13     1619.57     1498.80     35.02 o 
   3   2  13      442.41      462.04     30.30 o 
   4   2  13      152.50      125.57     27.77 o 
   5   2  13     1188.42     1264.58     48.78 o 
   6   2  13       43.12       -5.33     31.80 o 
   7   2  13      126.73      132.22     35.27 o 
   8   2  13       38.60       30.58     37.73 o 
   9   2  13      227.88      269.23     50.05 o 
  10   2  13      273.23      181.31     54.24 o 
  11   2  13       18.06      -58.62     58.62 o 
 -15   3  13       49.98       56.84     50.93 o 
 -14   3  13      159.79       90.69     43.81 o 
 -13   3  13       14.86       -8.71     38.27 o 
 -12   3  13       71.31       64.74     74.67 o 
 -11   3  13      137.03      148.89     34.88 o 
 -10   3  13      835.30      845.15     44.61 o 
  -9   3  13      290.95      253.39     32.53 o 
  -8   3  13      511.57      588.30     52.70 o 
  -7   3  13      468.65      525.94     34.00 o 
  -6   3  13       22.08        4.94     24.93 o 
  -5   3  13        0.85      -22.86     25.25 o 
  -4   3  13      118.10      186.10     27.61 o 
  -3   3  13     1219.59     1263.33     55.25 o 
  -2   3  13      806.01      788.33     38.06 o 
  -1   3  13      398.40      363.03     20.57 o 
   0   3  13     1121.48     1070.88     42.02 o 
   1   3  13      398.87      340.56     22.21 o 
   2   3  13      165.98      154.87     20.94 o 
   3   3  13      584.01      793.74     32.20 o 
   4   3  13      574.69      571.30     42.77 o 
   5   3  13      207.13      230.26     39.69 o 
   6   3  13        2.96      -37.91     37.91 o 
   7   3  13      455.78      393.67     48.23 o 
   8   3  13      446.51      390.12     50.32 o 
   9   3  13       10.56       12.78     50.04 o 
  10   3  13      101.27       50.10     55.48 o 
 -14   4  13       34.96       36.43     45.65 o 
 -13   4  13       46.40       15.66     42.81 o 
 -12   4  13      245.56      256.28     43.14 o 
 -11   4  13        5.13        2.95     36.80 o 
 -10   4  13       22.63       26.52     35.48 o 
  -9   4  13       15.90       36.04     47.54 o 
  -8   4  13      629.61      677.30     40.63 o 
  -7   4  13       63.54       43.92     44.90 o 
  -6   4  13      656.20      671.27     38.31 o 
  -5   4  13        6.02       31.51     26.39 o 
  -4   4  13       61.43       45.99     26.09 o 
  -3   4  13       45.52       39.09     24.38 o 
  -2   4  13      217.09      241.70     19.18 o 
  -1   4  13      105.83      113.10     19.76 o 
   0   4  13        6.07      -19.60     19.60 o 
   1   4  13       83.46       40.98     20.78 o 
   2   4  13      707.09      770.71     31.64 o 
   3   4  13      132.84      149.71     25.11 o 
   4   4  13        2.79        6.68     40.00 o 
   5   4  13       42.60       43.83     40.91 o 
   6   4  13      446.15      606.63     52.03 o 
   7   4  13        0.69      -31.67     45.79 o 
   8   4  13       48.23       44.71     50.41 o 
   9   4  13       96.64       86.40     64.60 o 
 -13   5  13        0.60      -28.46     70.09 o 
 -12   5  13       21.33       10.42     44.40 o 
 -11   5  13        0.06      -66.73     83.89 o 
 -10   5  13      492.60      505.77     45.78 o 
  -9   5  13       20.73       16.29     37.01 o 
  -8   5  13      152.96      174.50     35.54 o 
  -7   5  13       65.79       58.10     80.86 o 
  -6   5  13      390.98      514.81     38.70 o 
  -5   5  13       13.00       60.34     30.05 o 
  -4   5  13      636.59      707.60     42.54 o 
  -3   5  13        5.04       27.24     29.25 o 
  -2   5  13       10.67       11.81     19.55 o 
  -1   5  13        0.01      -20.80     20.80 o 
   0   5  13      713.45      735.35     38.94 o 
   1   5  13       22.07        9.89     24.04 o 
   2   5  13        2.01      -24.63     29.72 o 
   3   5  13        1.49        5.98     26.99 o 
   4   5  13      790.94      851.97     62.54 o 
   5   5  13        0.45      -31.67     31.67 o 
   6   5  13       78.01       58.49     49.64 o 
   7   5  13        5.41      -53.69     53.69 o 
   8   5  13       90.07      190.55     94.12 o 
 -10   6  13       40.27        4.05     44.12 o 
  -9   6  13      101.37       96.00     42.74 o 
  -8   6  13      212.88      191.67     31.69 o 
  -7   6  13        4.55      -37.62     37.62 o 
  -6   6  13      294.87      315.51     44.22 o 
  -5   6  13        1.16      -21.01     42.61 o 
  -4   6  13      183.09      177.02     35.51 o 
  -3   6  13        0.09       17.16     40.41 o 
  -2   6  13      342.77      399.26     34.80 o 
  -1   6  13       51.28       34.17     29.98 o 
   0   6  13        4.39      -12.28     30.84 o 
   1   6  13       17.61       37.57     33.18 o 
   2   6  13      665.54      656.94     47.89 o 
   3   6  13       91.98      107.05     37.72 o 
   4   6  13        0.20      -38.38     38.38 o 
   5   6  13      102.76       63.80     43.67 o 
  -6   7  13      189.90      157.57     65.10 o 
  -5   7  13        5.74       -2.77     60.31 o 
  -4   7  13      302.42      303.25     62.31 o 
  -3   7  13       79.27       75.31     51.27 o 
  -2   7  13        9.63      -50.64     57.41 o 
  -1   7  13       66.86       10.23     36.96 o 
   0   7  13      190.25      197.86     40.49 o 
   1   7  13       81.03       77.61     39.94 o 
 -16   0  14      358.75      271.83     84.96 o 
 -14   0  14       12.23       -3.93     42.33 o 
 -12   0  14      522.02      532.48     44.19 o 
 -10   0  14      589.85      558.80     46.54 o 
  -8   0  14      378.54      357.06     30.42 o 
  -6   0  14      355.00      428.38     35.77 o 
  -4   0  14     1433.06     1380.51     49.56 o 
  -2   0  14     3204.81     3019.27     88.91 o 
   0   0  14     4638.79     4606.59    130.05 o 
   2   0  14     1766.69     1808.21     65.73 o 
   4   0  14     2419.46     2484.00     83.04 o 
   6   0  14     3890.06     3802.32    170.43 o 
   8   0  14       15.37       98.76     71.99 o 
  10   0  14      522.40      355.56     91.54 o 
 -16   1  14       13.13      -67.22     67.22 o 
 -15   1  14        2.58        7.21     57.09 o 
 -14   1  14      479.97      533.40     49.21 o 
 -13   1  14       43.91       35.76     39.72 o 
 -12   1  14       21.22        9.53     29.63 o 
 -11   1  14      145.54      130.56     24.11 o 
 -10   1  14      821.73      845.90     31.88 o 
  -9   1  14        2.83      -19.11     19.11 o 
  -8   1  14      204.13      228.14     20.66 o 
  -7   1  14      154.78      157.50     18.65 o 
  -6   1  14     1026.56      963.78     29.88 o 
  -5   1  14        0.04      -15.56     15.56 o 
  -4   1  14     2196.64     2273.20     50.00 o 
  -3   1  14      346.10      340.41     19.33 o 
  -2   1  14     2599.33     2565.75     55.09 o 
  -1   1  14      458.32      462.22     21.65 o 
   0   1  14     2466.43     2506.15     55.10 o 
   1   1  14      343.00      375.79     24.38 o 
   2   1  14     1160.42     1232.99     42.85 o 
   3   1  14      200.67      183.48     27.01 o 
   4   1  14     1534.93     1459.34     55.03 o 
   5   1  14        2.30        0.34     29.49 o 
   6   1  14      406.50      434.58     37.92 o 
   7   1  14        0.66      -17.98     34.94 o 
   8   1  14     1283.86     1364.96    119.11 o 
   9   1  14       10.68       98.14     55.70 o 
  10   1  14       13.63       76.23     79.09 o 
  11   1  14      114.69      189.02    162.17 o 
 -16   2  14      182.09      157.79     53.90 o 
 -15   2  14      133.62       92.77     48.01 o 
 -14   2  14       33.39       57.04     42.25 o 
 -13   2  14      439.12      372.20     76.31 o 
 -12   2  14      683.76      651.66     45.29 o 
 -11   2  14       14.17      -26.83     31.49 o 
 -10   2  14       24.41       -7.16     35.83 o 
  -9   2  14       63.31       61.02     29.08 o 
  -8   2  14     1015.32     1045.30     45.77 o 
  -7   2  14        4.51       14.00     20.29 o 
  -6   2  14      417.48      528.15     29.56 o 
  -5   2  14      894.29     1038.72     35.42 o 
  -4   2  14      789.14      862.78     32.28 o 
  -3   2  14        0.05      -18.11     18.11 o 
  -2   2  14     1933.67     1833.49     50.26 o 
  -1   2  14     1229.48     1195.38     43.12 o 
   0   2  14      887.81      824.28     26.07 o 
   1   2  14      497.62      509.85     21.56 o 
   2   2  14      359.03      454.74     24.84 o 
   3   2  14      928.12      942.09     42.20 o 
   4   2  14        7.31       24.11     36.20 o 
   5   2  14       19.87       41.97     31.90 o 
   6   2  14     1093.77     1129.53     54.46 o 
   7   2  14      367.60      316.10     42.32 o 
   8   2  14       55.67       45.11     47.22 o 
   9   2  14      257.60      260.65     54.29 o 
  10   2  14      175.08      137.70     58.25 o 
 -15   3  14       71.52       15.54     47.67 o 
 -14   3  14      126.74      152.38     51.32 o 
 -13   3  14      137.97      113.73     42.51 o 
 -12   3  14        9.22      -36.82     36.82 o 
 -11   3  14      610.28      531.80     42.37 o 
 -10   3  14      848.36      909.88     47.48 o 
  -9   3  14        1.61       -5.80     29.51 o 
  -8   3  14      326.16      430.95     84.31 o 
  -7   3  14      745.79      839.07     41.76 o 
  -6   3  14       16.39       12.32     35.38 o 
  -5   3  14       37.31       25.47     24.92 o 
  -4   3  14      178.89      187.75     31.51 o 
  -3   3  14     2116.85     2136.69     68.42 o 
  -2   3  14      529.25      499.16     32.31 o 
  -1   3  14       17.07        9.68     17.28 o 
   0   3  14      139.16      170.72     19.67 o 
   1   3  14     1891.58     1850.40     75.99 o 
   2   3  14       41.31       22.01     21.15 o 
   3   3  14      500.13      610.31     29.46 o 
   4   3  14      451.09      492.57    113.27 o 
   5   3  14      887.56      970.23    124.47 o 
   6   3  14       32.41       19.73     41.19 o 
   7   3  14      121.65      163.48     47.74 o 
   8   3  14      167.58      210.25     54.77 o 
   9   3  14      158.08      207.75     57.69 o 
  10   3  14       16.11       29.33    109.92 o 
 -14   4  14        8.53       25.04     48.38 o 
 -13   4  14      182.56      113.86     45.83 o 
 -12   4  14      129.61       41.29     41.80 o 
 -11   4  14      259.36      286.81     77.54 o 
 -10   4  14       33.50        4.28     33.63 o 
  -9   4  14      876.20      893.80     49.31 o 
  -8   4  14      255.10      257.50     34.34 o 
  -7   4  14        8.50       -2.79     30.08 o 
  -6   4  14      116.09       71.59     28.35 o 
  -5   4  14     1507.84     1551.03     57.45 o 
  -4   4  14        1.71        5.26     27.41 o 
  -3   4  14       39.32        8.36     26.04 o 
  -2   4  14      200.42      144.27     20.82 o 
  -1   4  14     1291.42     1245.42     41.68 o 
   0   4  14      206.59      161.75     22.37 o 
   1   4  14       40.34       20.05     22.45 o 
   2   4  14       96.81       91.81     24.72 o 
   3   4  14     1134.54     1135.89     68.30 o 
   4   4  14       99.85       14.45     27.85 o 
   5   4  14      370.15      361.13     46.96 o 
   6   4  14       14.13       -5.17     72.60 o 
   7   4  14      205.97      241.71     51.90 o 
   8   4  14        0.46       59.34     53.97 o 
 -12   5  14        2.60      -45.31     45.31 o 
 -11   5  14      277.81      309.85     47.82 o 
 -10   5  14        2.55       74.35     41.05 o 
  -9   5  14      139.65      183.20     43.77 o 
  -8   5  14        0.30       14.00     34.59 o 
  -7   5  14      615.67      671.40     43.76 o 
  -6   5  14       40.57       55.50     32.80 o 
  -5   5  14        1.74       -8.29     31.17 o 
  -4   5  14       22.86       -5.46     44.41 o 
  -3   5  14      622.78      638.31     90.08 o 
  -2   5  14       14.70       -5.37     22.23 o 
  -1   5  14       20.02       39.32     22.73 o 
   0   5  14       10.22      -16.04     23.67 o 
   1   5  14      571.94      609.60     53.02 o 
   2   5  14        0.92      -26.61     26.61 o 
   3   5  14       31.30       63.95     29.90 o 
   4   5  14        5.94       -5.31     31.10 o 
   5   5  14      262.96      256.24     47.10 o 
   6   5  14        9.31       18.23     37.34 o 
   7   5  14       93.98       81.48     71.70 o 
 -10   6  14        5.98      -32.45     45.91 o 
  -9   6  14      245.67      260.26     48.52 o 
  -8   6  14        1.04       57.02     82.54 o 
  -7   6  14       45.42       13.66     39.61 o 
  -6   6  14        0.22       -6.94     38.88 o 
  -5   6  14      272.80      284.41     41.16 o 
  -4   6  14       11.49       29.10     37.54 o 
  -3   6  14        0.04      -18.35     35.43 o 
  -2   6  14       61.17       44.31     31.31 o 
  -1   6  14      347.70      293.47     35.49 o 
   0   6  14        0.69      -46.83     50.04 o 
   1   6  14       30.93       24.57     35.37 o 
   2   6  14       41.82      -12.83     37.45 o 
   3   6  14      159.45      149.03     39.67 o 
   4   6  14        0.72      -50.44     50.44 o 
  -4   7  14        0.61      -36.45     60.83 o 
  -3   7  14       91.23       76.38     64.38 o 
  -2   7  14       76.26       29.29     60.96 o 
  -1   7  14        0.75      -32.09     55.32 o 
 -15   0  15      573.51      694.87     83.15 o 
 -13   0  15      106.95       55.34     41.46 o 
 -11   0  15      197.05      170.22     64.51 o 
  -9   0  15      986.64      981.37     46.61 o 
  -7   0  15     1472.97     1340.91     87.28 o 
  -5   0  15     1043.68     1164.10     45.83 o 
  -3   0  15        9.31      -12.45     21.07 o 
  -1   0  15     4900.71     4751.97    134.38 o 
   1   0  15      545.34      536.22     49.12 o 
   3   0  15      401.90      430.68     39.31 o 
   5   0  15      111.13       50.77     60.70 o 
   7   0  15      798.10     1011.99     92.05 o 
   9   0  15      556.19      578.50     95.28 o 
 -16   1  15        8.28       18.03     53.14 o 
 -15   1  15       31.29      -17.09     47.94 o 
 -14   1  15        6.28        4.29     42.97 o 
 -13   1  15      219.58      233.26     55.44 o 
 -12   1  15        5.35      -34.12     34.12 o 
 -11   1  15       37.69       19.87     30.79 o 
 -10   1  15       36.77       26.33     22.30 o 
  -9   1  15      268.20      220.94     22.90 o 
  -8   1  15       76.67       32.76     19.93 o 
  -7   1  15     1603.92     1642.86     41.66 o 
  -6   1  15       53.05       79.89     18.54 o 
  -5   1  15      984.01     1080.54     35.32 o 
  -4   1  15       12.46       14.10     16.78 o 
  -3   1  15     1363.41     1329.52     53.39 o 
  -2   1  15      613.83      614.07     29.41 o 
  -1   1  15       64.91       78.93     25.21 o 
   0   1  15     1227.66     1208.19     35.30 o 
   1   1  15     3016.68     3033.23     76.65 o 
   2   1  15        1.02        4.13     25.21 o 
   3   1  15       86.18       64.65     27.70 o 
   4   1  15        1.00      -28.94     28.94 o 
   5   1  15      492.92      508.93     59.53 o 
   6   1  15        9.93        1.43     44.96 o 
   7   1  15      320.80      269.05     40.70 o 
   8   1  15      121.12      109.76     56.21 o 
   9   1  15      493.22      524.52     67.10 o 
  10   1  15       44.45        2.09     66.77 o 
 -16   2  15        2.07      -31.05     70.38 o 
 -15   2  15      119.83      105.20     75.76 o 
 -14   2  15      101.11       45.48     45.22 o 
 -13   2  15       11.45       -0.04     39.50 o 
 -12   2  15      362.19      259.57     41.32 o 
 -11   2  15       80.35       40.29     37.35 o 
 -10   2  15       18.16      -25.13     30.23 o 
  -9   2  15      459.17      518.93     52.73 o 
  -8   2  15      290.03      372.05     57.25 o 
  -7   2  15      288.87      323.56     31.22 o 
  -6   2  15        3.81      -21.54     21.54 o 
  -5   2  15     1448.55     1459.61     44.43 o 
  -4   2  15      800.72      785.26     41.22 o 
  -3   2  15      313.69      278.52     23.84 o 
  -2   2  15      532.13      519.43     28.17 o 
  -1   2  15     1329.85     1417.27     44.99 o 
   0   2  15      308.42      311.78     22.38 o 
   1   2  15        5.20      -20.58     24.71 o 
   2   2  15      296.24      293.07     29.59 o 
   3   2  15     1170.35     1131.78     47.29 o 
   4   2  15        3.19      -13.41     32.57 o 
   5   2  15       82.80       63.75     34.15 o 
   6   2  15      147.20      185.16     38.56 o 
   7   2  15      361.17      371.02     51.93 o 
   8   2  15       40.32      -49.79     49.79 o 
   9   2  15       26.39      -10.03     54.94 o 
  10   2  15      176.20       71.64     63.97 o 
 -15   3  15        0.41      -27.46     49.82 o 
 -14   3  15       96.24      108.20     47.40 o 
 -13   3  15      162.42      172.55     62.06 o 
 -12   3  15      130.41       71.27     38.27 o 
 -11   3  15       64.42       56.47     36.07 o 
 -10   3  15      470.13      442.31     43.19 o 
  -9   3  15        7.41      -19.05     31.92 o 
  -8   3  15       66.81       70.83     30.47 o 
  -7   3  15      558.29      597.75     37.84 o 
  -6   3  15      929.44      942.71     44.49 o 
  -5   3  15      211.13      218.98     28.64 o 
  -4   3  15       12.68      -14.41     35.09 o 
  -3   3  15      484.85      490.57     33.82 o 
  -2   3  15     1315.96     1284.79     50.95 o 
  -1   3  15       62.84       44.07     19.20 o 
   0   3  15      383.57      414.46     24.28 o 
   1   3  15      750.92      806.03     31.69 o 
   2   3  15      218.82      226.87     29.77 o 
   3   3  15       17.59       19.36     35.29 o 
   4   3  15      500.38      531.80     45.77 o 
   5   3  15      256.32      286.10     45.06 o 
   6   3  15       71.03       95.88     67.31 o 
   7   3  15        2.70      -67.89    108.15 o 
   8   3  15      325.17      351.94     57.99 o 
   9   3  15      120.10      167.71     59.39 o 
 -14   4  15       36.43        3.71     72.41 o 
 -13   4  15        9.53        9.52     46.55 o 
 -12   4  15      381.91      383.23     47.24 o 
 -11   4  15       20.13       43.34     39.94 o 
 -10   4  15       15.66       28.17     36.61 o 
  -9   4  15       30.72      -38.41     38.41 o 
  -8   4  15      427.29      494.02     39.80 o 
  -7   4  15       12.72      -21.69     32.04 o 
  -6   4  15       54.77       73.19     30.95 o 
  -5   4  15       32.32       36.52     53.28 o 
  -4   4  15     1942.81     1987.41     93.15 o 
  -3   4  15       52.08       33.94     29.14 o 
  -2   4  15      280.30      251.05     32.41 o 
  -1   4  15       30.79       45.26     21.63 o 
   0   4  15      614.20      597.63     29.63 o 
   1   4  15       78.50       72.61     23.91 o 
   2   4  15      589.85      622.41     32.35 o 
   3   4  15      353.97      263.16     30.09 o 
   4   4  15      151.14      186.63     35.23 o 
   5   4  15        9.40       22.86     43.21 o 
   6   4  15      442.59      498.01    150.43 o 
   7   4  15       20.79       93.36     55.54 o 
   8   4  15        9.77      -27.41     57.42 o 
 -12   5  15       14.54       45.94     53.09 o 
 -11   5  15        0.04      -30.30     56.31 o 
 -10   5  15      305.76      336.02     45.23 o 
  -9   5  15        8.18       52.31     39.21 o 
  -8   5  15        0.03      -13.10     36.35 o 
  -7   5  15       10.16        5.99     36.77 o 
  -6   5  15      739.74      798.41     48.05 o 
  -5   5  15       11.54       41.64     34.04 o 
  -4   5  15      304.58      354.60     38.21 o 
  -3   5  15       15.58      -12.04     32.09 o 
  -2   5  15      590.31      607.67     41.96 o 
  -1   5  15       28.45        4.65     29.51 o 
   0   5  15      291.99      339.60     28.99 o 
   1   5  15        3.07      -26.85     26.85 o 
   2   5  15      378.24      408.97     36.15 o 
   3   5  15        1.33       -2.75     30.40 o 
   4   5  15      433.20      363.60     38.38 o 
   5   5  15        1.16       -1.72     41.41 o 
   6   5  15       24.99      -40.94     54.44 o 
  -9   6  15       54.27      127.28     48.85 o 
  -8   6  15      123.29       59.10     47.41 o 
  -7   6  15        3.09      -12.26     41.39 o 
  -6   6  15        2.96        9.05     40.56 o 
  -5   6  15        0.33       11.50     39.80 o 
  -4   6  15      318.77      408.73     43.92 o 
  -3   6  15        0.14       33.65     38.92 o 
  -2   6  15      118.21       73.60     56.06 o 
  -1   6  15        5.56       15.53     38.72 o 
   0   6  15      252.94      275.86     49.83 o 
   1   6  15       75.28      115.64     38.07 o 
   2   6  15       72.41       58.04     56.21 o 
   3   6  15        7.63       -2.99     41.44 o 
 -16   0  16      140.97      297.12     87.47 o 
 -14   0  16      301.37      311.12     50.53 o 
 -12   0  16      699.79      639.20     47.48 o 
 -10   0  16      329.01      274.78     35.34 o 
  -8   0  16     1194.44     1325.01     61.44 o 
  -6   0  16      583.11      666.27     38.84 o 
  -4   0  16     2215.43     2185.23     70.28 o 
  -2   0  16      225.52      249.84     30.71 o 
   0   0  16       39.60       11.95     28.69 o 
   2   0  16      206.57      144.02     34.82 o 
   4   0  16     1465.85     1419.74     94.44 o 
   6   0  16      922.55      969.09     89.86 o 
   8   0  16      125.08       55.41     82.38 o 
  10   0  16      629.16      539.15    110.50 o 
 -16   1  16      366.02      332.09     78.25 o 
 -15   1  16       39.41       27.49     49.70 o 
 -14   1  16      497.01      412.97     51.20 o 
 -13   1  16       63.93       12.78     40.50 o 
 -12   1  16      108.18       52.89     39.35 o 
 -11   1  16       16.16      -23.18     27.82 o 
 -10   1  16      851.04      829.45     38.76 o 
  -9   1  16      224.66      258.56     28.06 o 
  -8   1  16      605.30      640.09     44.48 o 
  -7   1  16        0.83       -5.78     19.61 o 
  -6   1  16     2202.81     2236.16     51.65 o 
  -5   1  16      230.96      266.73     21.06 o 
  -4   1  16        0.06        8.02     18.14 o 
  -3   1  16      223.52      211.08     19.96 o 
  -2   1  16      713.56      747.01     28.88 o 
  -1   1  16      127.35       98.45     24.61 o 
   0   1  16        1.63      -10.78     24.95 o 
   1   1  16       40.79       45.99     25.47 o 
   2   1  16      328.72      312.15     31.19 o 
   3   1  16      111.92       67.05     30.41 o 
   4   1  16      220.78      282.63     35.03 o 
   5   1  16       34.07       15.74     34.91 o 
   6   1  16      497.59      557.25     44.55 o 
   7   1  16        0.08      -52.15     52.15 o 
   8   1  16      337.95      355.42     63.47 o 
   9   1  16       37.70       73.19     65.84 o 
  10   1  16       35.13       25.82     70.76 o 
 -15   2  16       95.89       78.40     68.76 o 
 -14   2  16      212.93      212.93     48.54 o 
 -13   2  16       88.04       25.85     42.80 o 
 -12   2  16      408.42      365.21     42.03 o 
 -11   2  16      257.85      305.11     38.89 o 
 -10   2  16       72.24       41.35     32.20 o 
  -9   2  16        9.29      -29.40     29.40 o 
  -8   2  16     1116.86     1077.42     48.94 o 
  -7   2  16      224.47      238.21     31.48 o 
  -6   2  16      266.49      321.34     27.61 o 
  -5   2  16        8.16       12.13     21.86 o 
  -4   2  16     1282.35     1274.74     50.14 o 
  -3   2  16      908.50      774.54     33.80 o 
  -2   2  16       18.14       -1.04     22.54 o 
  -1   2  16       65.36       85.06     24.97 o 
   0   2  16      753.30      780.52     36.88 o 
   1   2  16       74.19       78.27     27.54 o 
   2   2  16      479.00      477.27     50.16 o 
   3   2  16      109.40      159.24     31.73 o 
   4   2  16      496.81      569.07     40.00 o 
   5   2  16      117.47      104.85     37.08 o 
   6   2  16      175.33       72.14     60.77 o 
   7   2  16      301.68      258.11     52.49 o 
   8   2  16       53.33       27.03     55.53 o 
   9   2  16       29.39      -19.52     60.46 o 
 -15   3  16        5.20       73.99     78.25 o 
 -14   3  16        1.22      -16.30     47.94 o 
 -13   3  16      318.71      229.01     47.62 o 
 -12   3  16      243.77      244.45     42.43 o 
 -11   3  16       65.52      106.92     37.04 o 
 -10   3  16      395.11      402.63     41.27 o 
  -9   3  16      327.36      393.14     59.93 o 
  -8   3  16        6.65       28.53     30.89 o 
  -7   3  16       84.46       16.86     29.17 o 
  -6   3  16      364.73      312.54     33.73 o 
  -5   3  16      304.64      278.66     32.34 o 
  -4   3  16      161.48      142.69     29.47 o 
  -3   3  16       16.85       25.32     27.98 o 
  -2   3  16      458.89      532.05     36.94 o 
  -1   3  16      142.82      193.62     32.64 o 
   0   3  16       31.04       62.43     21.78 o 
   1   3  16       55.91       60.71     39.48 o 
   2   3  16      793.90      670.92     46.66 o 
   3   3  16      116.06       81.12     38.64 o 
   4   3  16      222.79      307.13     55.19 o 
   5   3  16      523.34      508.46     67.47 o 
   6   3  16      189.03      209.09     50.19 o 
   7   3  16       23.84      -67.67     67.67 o 
   8   3  16      100.12       97.97     57.93 o 
 -13   4  16        0.15       36.22     47.48 o 
 -12   4  16       35.08       22.78     44.04 o 
 -11   4  16      408.51      418.05     45.57 o 
 -10   4  16       75.35       12.99     52.38 o 
  -9   4  16       37.82        2.40     35.92 o 
  -8   4  16       49.63       74.80     38.22 o 
  -7   4  16      356.30      451.03     66.73 o 
  -6   4  16       54.60       37.32     31.98 o 
  -5   4  16      121.93      132.63     32.96 o 
  -4   4  16        5.12       14.23     30.66 o 
  -3   4  16      343.07      372.92     35.71 o 
  -2   4  16       23.78       -9.89     30.11 o 
  -1   4  16      141.50      189.38     24.75 o 
   0   4  16      192.93      186.30     38.64 o 
   1   4  16       31.03       32.15     25.82 o 
   2   4  16       81.33       66.05     32.93 o 
   3   4  16      417.13      441.50     46.84 o 
   4   4  16       19.82       29.40     50.93 o 
   5   4  16       90.18       68.01     51.48 o 
   6   4  16        0.58      -32.67     51.50 o 
   7   4  16      280.08      313.84     59.51 o 
 -11   5  16        5.76       -0.91     45.90 o 
 -10   5  16        0.08       -7.74     43.84 o 
  -9   5  16      236.32      276.14     44.29 o 
  -8   5  16        4.49      -17.04     38.32 o 
  -7   5  16       37.31        2.80     52.70 o 
  -6   5  16       33.68       27.08     35.71 o 
  -5   5  16      460.89      561.55     43.70 o 
  -4   5  16       21.27       -2.37     35.17 o 
  -3   5  16      221.39      304.39     38.51 o 
  -2   5  16       12.78      -27.73     34.98 o 
  -1   5  16      243.59      236.02     28.01 o 
   0   5  16       27.35      -10.67     27.00 o 
   1   5  16      499.90      541.79     58.95 o 
   2   5  16        6.53      -18.10     31.02 o 
   3   5  16       26.72        9.17     32.93 o 
   4   5  16        0.14      -44.95     44.95 o 
   5   5  16      244.51      251.55     59.15 o 
  -8   6  16       21.11       26.04     45.77 o 
  -7   6  16      149.99      197.38     46.19 o 
  -6   6  16        8.91       26.21     43.39 o 
  -5   6  16      173.84      142.64     42.86 o 
  -4   6  16       24.67      -40.32     40.32 o 
  -3   6  16      123.87      102.58     42.25 o 
  -2   6  16       15.81      -42.23     42.23 o 
  -1   6  16      198.06      237.87     38.45 o 
   0   6  16       76.29       41.00     37.13 o 
   1   6  16       20.82      -31.23     39.45 o 
   2   6  16        7.44       20.83     41.96 o 
 -15   0  17      194.72      290.41     81.09 o 
 -13   0  17        8.95       -0.98     41.98 o 
 -11   0  17      710.16      820.50     50.39 o 
  -9   0  17        8.68       12.74     30.81 o 
  -7   0  17     1749.36     1666.48     61.65 o 
  -5   0  17      141.62      158.53     29.99 o 
  -3   0  17     2936.24     2873.61    124.05 o 
  -1   0  17     1670.82     1653.83     63.04 o 
   1   0  17     2289.70     2327.17    114.63 o 
   3   0  17      272.97      315.25     63.28 o 
   5   0  17      965.52     1044.12     91.79 o 
   7   0  17     1050.96     1078.30    104.50 o 
   9   0  17       60.72      142.24     96.89 o 
 -16   1  17        4.18      -16.51     81.02 o 
 -15   1  17       16.40      -43.27     51.54 o 
 -14   1  17        9.04       -9.17     45.93 o 
 -13   1  17      200.24      187.33     44.02 o 
 -12   1  17       32.28       39.69     38.43 o 
 -11   1  17       26.65       17.17     29.75 o 
 -10   1  17        0.60      -23.75     27.55 o 
  -9   1  17     1194.59     1279.69     46.37 o 
  -8   1  17       48.50       16.82     24.97 o 
  -7   1  17      204.47      218.65     38.79 o 
  -6   1  17       75.55       23.06     21.14 o 
  -5   1  17     2113.64     2018.36     55.99 o 
  -4   1  17      121.11       45.61     22.64 o 
  -3   1  17     1396.67     1271.63     42.17 o 
  -2   1  17      421.93      457.80     29.76 o 
  -1   1  17     2371.09     2352.74     64.03 o 
   0   1  17        3.46      -46.94     46.94 o 
   1   1  17      514.91      557.90     44.24 o 
   2   1  17      371.27      415.52     34.82 o 
   3   1  17      939.43      986.34     46.09 o 
   4   1  17      143.08      110.39     35.20 o 
   5   1  17     1204.15     1198.20     55.29 o 
   6   1  17        2.27       45.83     53.60 o 
   7   1  17      129.13       30.70     58.28 o 
   8   1  17       45.57       11.89     63.29 o 
   9   1  17      223.20      190.79     72.10 o 
 -15   2  17      103.51       96.99     55.67 o 
 -14   2  17       26.30       30.89     48.74 o 
 -13   2  17       23.60       25.14     42.93 o 
 -12   2  17       26.21      -38.11     38.11 o 
 -11   2  17      372.57      337.14     47.06 o 
 -10   2  17      229.32      268.76     38.84 o 
  -9   2  17       56.91       42.79     33.64 o 
  -8   2  17      327.51      301.78     39.45 o 
  -7   2  17      822.66      848.08     46.04 o 
  -6   2  17       14.53       24.17     31.93 o 
  -5   2  17        8.63      -23.23     23.23 o 
  -4   2  17      632.10      648.10     32.85 o 
  -3   2  17      814.43      794.82     35.72 o 
  -2   2  17       30.21        7.10     24.76 o 
  -1   2  17      667.91      648.51     34.91 o 
   0   2  17      574.24      519.35     33.64 o 
   1   2  17      621.00      597.07     36.63 o 
   2   2  17       67.98       69.37     31.58 o 
   3   2  17      669.21      722.40     42.35 o 
   4   2  17      380.66      330.85     57.96 o 
   5   2  17       54.95       16.81     43.97 o 
   6   2  17        0.35        6.29     48.78 o 
   7   2  17      346.94      331.32     56.88 o 
   8   2  17      125.35      128.79    101.41 o 
 -14   3  17       47.50      101.22     50.81 o 
 -13   3  17      182.89       53.10     72.57 o 
 -12   3  17      186.48      204.30     90.28 o 
 -11   3  17        2.54      -16.73     46.32 o 
 -10   3  17      151.18      150.45     38.72 o 
  -9   3  17      366.45      458.30     41.38 o 
  -8   3  17      235.19      171.09     35.58 o 
  -7   3  17        2.36        4.82     32.03 o 
  -6   3  17      920.42      919.10     47.79 o 
  -5   3  17        4.29      -15.52     29.48 o 
  -4   3  17      109.03      116.39     30.99 o 
  -3   3  17       32.28      -10.91     78.86 o 
  -2   3  17      799.94      783.88     44.78 o 
  -1   3  17      477.07      463.54    114.08 o 
   0   3  17        5.44      -37.50     44.48 o 
   1   3  17      161.46      167.04     38.20 o 
   2   3  17     1174.75     1089.31     57.64 o 
   3   3  17        2.50      -14.17     50.48 o 
   4   3  17       30.65       78.61     43.96 o 
   5   3  17      172.44      163.35     49.08 o 
   6   3  17      315.43      237.99     54.87 o 
   7   3  17       24.21      -24.99     54.94 o 
 -13   4  17        0.53      -50.00     50.00 o 
 -12   4  17      112.75        3.44     45.98 o 
 -11   4  17       85.75       90.78     43.19 o 
 -10   4  17      173.32      277.12     49.51 o 
  -9   4  17        0.14      -34.34     37.16 o 
  -8   4  17      258.75      235.43     38.96 o 
  -7   4  17      103.07      105.04     35.82 o 
  -6   4  17      173.16      149.57     35.12 o 
  -5   4  17       57.78       32.38     67.64 o 
  -4   4  17      535.46      619.78     42.35 o 
  -3   4  17       19.58       69.66     33.63 o 
  -2   4  17      183.40      198.17     35.32 o 
  -1   4  17       50.40       12.40     25.01 o 
   0   4  17      976.99      970.18     44.39 o 
   1   4  17      106.01       79.52     40.84 o 
   2   4  17       58.50       49.57     42.46 o 
   3   4  17       33.09       -6.81     44.64 o 
   4   4  17      602.99      730.16     58.24 o 
   5   4  17       13.02     -101.76    101.76 o 
   6   4  17       19.45      -53.50     53.50 o 
 -11   5  17        5.60        6.54     47.73 o 
 -10   5  17       37.39      -18.20     44.21 o 
  -9   5  17        5.01      -35.71     43.10 o 
  -8   5  17      166.54      290.24     62.57 o 
  -7   5  17        0.32      -40.47     40.47 o 
  -6   5  17      327.60      296.48     41.92 o 
  -5   5  17        5.89        9.73     49.32 o 
  -4   5  17       31.13       31.91     38.91 o 
  -3   5  17       23.10      -11.79     36.78 o 
  -2   5  17      298.02      283.12     40.66 o 
  -1   5  17       23.70       -2.17     28.63 o 
   0   5  17       16.64      -24.72     29.00 o 
   1   5  17        0.16      -23.40     33.35 o 
   2   5  17      316.72      344.93     42.76 o 
   3   5  17        1.02      -80.86     80.86 o 
   4   5  17        5.18      -79.54     79.54 o 
  -7   6  17       15.04       17.05     59.44 o 
  -6   6  17      175.93      159.05     48.39 o 
  -5   6  17        7.92      -43.99     43.99 o 
  -4   6  17      328.31      400.03     55.19 o 
  -3   6  17        6.68      -55.99     55.99 o 
  -2   6  17       10.58      -44.86     44.86 o 
  -1   6  17        2.94      -20.46     38.84 o 
   0   6  17      109.72       66.70     40.22 o 
   1   6  17        6.37      102.31     83.54 o 
 -14   0  18      357.07      434.20     56.70 o 
 -12   0  18       20.27       18.36     42.63 o 
 -10   0  18      463.66      408.33     96.47 o 
  -8   0  18      308.21      354.03     59.96 o 
  -6   0  18      726.03      842.84     46.93 o 
  -4   0  18     2154.91     2079.13     75.51 o 
  -2   0  18      238.70      257.36     34.70 o 
   0   0  18      791.91      748.24     85.21 o 
   2   0  18      190.66      198.42     60.89 o 
   4   0  18      524.51      594.95     78.12 o 
   6   0  18       10.18      -74.83     74.83 o 
   8   0  18      785.67      727.58    110.76 o 
 -15   1  18        0.31       34.79     54.68 o 
 -14   1  18        2.45       20.81     48.36 o 
 -13   1  18       22.75       10.78     43.31 o 
 -12   1  18      206.68      216.81     47.99 o 
 -11   1  18        8.82      -22.54     37.06 o 
 -10   1  18       52.52        9.32     29.34 o 
  -9   1  18        8.79       23.06     28.43 o 
  -8   1  18      449.65      449.48     32.37 o 
  -7   1  18        0.25      -26.40     26.40 o 
  -6   1  18      649.37      704.19     35.19 o 
  -5   1  18      175.95      206.53     27.03 o 
  -4   1  18       19.19       18.28     24.37 o 
  -3   1  18      306.44      248.44     26.61 o 
  -2   1  18      903.64      862.74     38.93 o 
  -1   1  18       57.31       46.81     27.65 o 
   0   1  18      145.92      150.37     29.69 o 
   1   1  18       15.18       -4.14     29.03 o 
   2   1  18      741.25      820.02     42.78 o 
   3   1  18      289.01      347.89     43.18 o 
   4   1  18      102.51       54.50     45.98 o 
   5   1  18      135.44      157.43     53.78 o 
   6   1  18      760.85      842.79     68.70 o 
   7   1  18       34.38       72.50     63.18 o 
   8   1  18       34.14       -3.96     92.12 o 
 -15   2  18       12.98      -53.32     53.32 o 
 -14   2  18      187.01      177.64     50.91 o 
 -13   2  18       99.82       58.22     44.75 o 
 -12   2  18        0.70      -17.65     39.82 o 
 -11   2  18       92.88       18.25     37.86 o 
 -10   2  18      101.05      142.74     38.66 o 
  -9   2  18       80.63       25.51     36.41 o 
  -8   2  18      371.08      351.18     37.82 o 
  -7   2  18      694.29      761.66     45.40 o 
  -6   2  18      163.54      173.55     39.16 o 
  -5   2  18      314.69      269.79     33.68 o 
  -4   2  18      149.01      123.94     27.03 o 
  -3   2  18      165.77      120.75     26.39 o 
  -2   2  18      268.81      209.59     28.87 o 
  -1   2  18       53.05        1.80     34.40 o 
   0   2  18      794.13      950.65     43.89 o 
   1   2  18      630.53      625.07     40.09 o 
   2   2  18      136.76      184.52     35.44 o 
   3   2  18      171.39      239.00     45.82 o 
   4   2  18      607.95      651.88     54.40 o 
   5   2  18       48.27       43.77     49.16 o 
   6   2  18        5.00      -95.58    153.40 o 
   7   2  18       60.14       33.12     98.08 o 
 -14   3  18       11.34      -20.72     52.48 o 
 -13   3  18      137.45       79.98     48.41 o 
 -12   3  18      161.60      153.31     45.27 o 
 -11   3  18       99.09       25.01     51.41 o 
 -10   3  18       26.34      -12.95     39.72 o 
  -9   3  18      348.06      360.02     41.85 o 
  -8   3  18      101.40       70.64     35.10 o 
  -7   3  18        0.26        0.36     34.16 o 
  -6   3  18      131.51       84.37     58.09 o 
  -5   3  18      807.69      780.90     45.66 o 
  -4   3  18      231.99      212.70     49.35 o 
  -3   3  18      153.02      108.56     33.66 o 
  -2   3  18      241.13      276.36     50.25 o 
  -1   3  18      169.75      163.39     36.98 o 
   0   3  18       53.35       54.17     36.59 o 
   1   3  18       50.54       55.87     38.83 o 
   2   3  18      283.00      335.91     91.37 o 
   3   3  18      548.38      583.95     53.11 o 
   4   3  18        9.28      -14.36     45.82 o 
   5   3  18      138.04      184.50     52.19 o 
   6   3  18       56.57       49.39     54.19 o 
   7   3  18       27.96       49.22     77.86 o 
 -12   4  18        1.39       32.35     48.39 o 
 -11   4  18      161.47      111.87     93.99 o 
 -10   4  18       80.45       80.48     43.54 o 
  -9   4  18       10.38       16.44     63.77 o 
  -8   4  18        8.25      -16.58     37.20 o 
  -7   4  18      434.65      506.36     44.88 o 
  -6   4  18        4.19      -14.81     35.77 o 
  -5   4  18        0.04        3.45     35.86 o 
  -4   4  18        2.75      -34.66     34.66 o 
  -3   4  18      662.53      632.03     45.27 o 
  -2   4  18      130.16      115.79     36.37 o 
  -1   4  18      100.07       63.87     40.67 o 
   0   4  18       35.23        5.50     38.17 o 
   1   4  18      348.28      343.46     46.83 o 
   2   4  18        0.14      -34.03     44.98 o 
   3   4  18      153.86      222.25     52.90 o 
   4   4  18       12.70      -51.87     51.87 o 
   5   4  18      148.97       90.86     56.06 o 
 -10   5  18        8.64      -36.33     47.37 o 
  -9   5  18      122.50       95.15     46.86 o 
  -8   5  18        4.58       51.57     52.83 o 
  -7   5  18        7.41       36.77     42.71 o 
  -6   5  18        1.85       19.26     41.71 o 
  -5   5  18      440.84      487.03     47.02 o 
  -4   5  18        1.63      -32.81     41.35 o 
  -3   5  18        5.00       -0.05     40.41 o 
  -2   5  18        0.09      -30.71     40.41 o 
  -1   5  18      601.96      541.46     65.31 o 
   0   5  18        4.78      -36.98     36.98 o 
   1   5  18      106.80      115.39     48.71 o 
   2   5  18        5.22      -20.26     50.78 o 
   3   5  18      255.51      279.13     57.87 o 
  -5   6  18        2.03      -15.68     63.22 o 
  -4   6  18        2.42      -19.36     47.13 o 
  -3   6  18      254.63      461.40     85.09 o 
  -2   6  18       29.11       23.61     66.83 o 
 -13   0  19      240.25      237.99     49.24 o 
 -11   0  19       41.63       19.69     40.61 o 
  -9   0  19      519.05      503.77     55.19 o 
  -7   0  19      574.90      584.18     50.35 o 
  -5   0  19      138.44      155.78     34.28 o 
  -3   0  19      862.67      766.64    196.17 o 
  -1   0  19      622.96      627.27     84.57 o 
   1   0  19      452.28      437.88     69.35 o 
   3   0  19      150.53      128.43     69.22 o 
   5   0  19      450.52      615.40     88.96 o 
   7   0  19      172.89      139.92     97.54 o 
 -15   1  19      182.06      205.50     58.75 o 
 -14   1  19        2.01      -29.17     53.57 o 
 -13   1  19       53.38       74.81     46.05 o 
 -12   1  19       75.67       67.17     56.67 o 
 -11   1  19      228.97      249.51     42.76 o 
 -10   1  19       13.84      -21.72     31.94 o 
  -9   1  19      283.91      293.24     32.99 o 
  -8   1  19       63.24      120.28     30.17 o 
  -7   1  19      411.88      449.84     33.83 o 
  -6   1  19        9.05      -19.72     46.20 o 
  -5   1  19      859.49      843.77     38.91 o 
  -4   1  19       62.72       58.31     27.28 o 
  -3   1  19      325.36      254.42     33.59 o 
  -2   1  19      112.66       84.14     29.47 o 
  -1   1  19      641.06      701.67     38.46 o 
   0   1  19      302.36      225.73     34.47 o 
   1   1  19        3.74       37.05     33.23 o 
   2   1  19       24.65       -2.19     34.54 o 
   3   1  19      352.91      366.83     41.79 o 
   4   1  19        7.82       20.61     51.68 o 
   5   1  19       96.29       25.41     55.40 o 
   6   1  19      153.95      181.62     73.31 o 
   7   1  19      161.44      180.37     68.49 o 
 -14   2  19        3.69       -4.49     52.54 o 
 -13   2  19      123.96      190.52     48.10 o 
 -12   2  19       24.33       48.92     44.14 o 
 -11   2  19      144.93       84.13     64.54 o 
 -10   2  19      207.39      264.38     42.50 o 
  -9   2  19      156.23      147.38     50.77 o 
  -8   2  19       12.68       28.64     34.61 o 
  -7   2  19      387.24      455.09     41.39 o 
  -6   2  19       75.10       57.19     34.52 o 
  -5   2  19      347.50      381.53     44.45 o 
  -4   2  19       24.31       12.92     38.80 o 
  -3   2  19      567.14      553.15     41.07 o 
  -2   2  19      616.17      533.12     58.70 o 
  -1   2  19      101.36       68.50     36.96 o 
   0   2  19        2.38        4.94     32.39 o 
   1   2  19      687.19      581.06     86.89 o 
   2   2  19      127.62      124.56     44.33 o 
   3   2  19       99.04       95.79     47.04 o 
   4   2  19      164.27       90.33     84.47 o 
   5   2  19      152.64      130.95     53.22 o 
   6   2  19       23.48      120.88     75.05 o 
 -13   3  19       17.62      -17.48     49.22 o 
 -12   3  19      113.47      113.41     47.40 o 
 -11   3  19       94.99      161.70     43.76 o 
 -10   3  19        0.42      -40.43     40.43 o 
  -9   3  19      129.50      134.17     40.03 o 
  -8   3  19      286.38      306.99     40.71 o 
  -7   3  19       55.88       45.18     36.13 o 
  -6   3  19        4.33       19.99     35.39 o 
  -5   3  19      252.31      205.35     36.50 o 
  -4   3  19      392.43      482.22    107.86 o 
  -3   3  19      133.47      121.55     35.69 o 
  -2   3  19       20.97       10.10     45.09 o 
  -1   3  19      272.51      327.18     60.48 o 
   0   3  19      195.36      198.86     53.28 o 
   1   3  19        0.37       13.09     43.14 o 
   2   3  19      224.44      236.72     47.20 o 
   3   3  19      408.05      416.22     53.91 o 
   4   3  19       82.88      116.71     54.29 o 
   5   3  19       29.91       73.48     55.10 o 
   6   3  19       58.82      -78.70     78.70 o 
 -11   4  19        0.22      -17.26     47.17 o 
 -10   4  19      256.91      286.17     48.88 o 
  -9   4  19       34.21       52.14     42.27 o 
  -8   4  19        5.88       40.49     40.79 o 
  -7   4  19       66.64       74.63     39.93 o 
  -6   4  19      253.90      301.14     42.92 o 
  -5   4  19        7.06       41.00     54.22 o 
  -4   4  19        5.57      -22.55     50.48 o 
  -3   4  19      162.72      194.41     40.92 o 
  -2   4  19      486.70      420.95     61.35 o 
  -1   4  19        0.13        6.13     41.40 o 
   0   4  19      173.64      124.11     43.00 o 
   1   4  19       18.21      -15.01     44.75 o 
   2   4  19      175.19      151.87     49.84 o 
   3   4  19       10.96       39.06     54.37 o 
   4   4  19      204.07      249.79     59.57 o 
  -9   5  19       55.31       26.83     48.32 o 
  -8   5  19      171.55      182.33     48.77 o 
  -7   5  19        0.40      -44.29     44.29 o 
  -6   5  19        4.88        9.75     43.45 o 
  -5   5  19        4.96       36.12     44.83 o 
  -4   5  19      417.52      365.87     49.24 o 
  -3   5  19        6.70      -37.86     41.57 o 
  -2   5  19       61.05       33.53     43.70 o 
  -1   5  19        6.68       22.12     75.83 o 
   0   5  19      165.32      182.93     66.18 o 
   1   5  19        4.68       -7.15     47.63 o 
 -12   0  20      120.53       73.60     65.28 o 
 -10   0  20      832.21      901.26     55.57 o 
  -8   0  20      241.11      201.87     63.18 o 
  -4   0  20       41.27       45.70     35.75 o 
  -2   0  20     1421.86     1639.13     99.60 o 
   0   0  20       13.20      -12.39     63.22 o 
   2   0  20      601.57      523.99     79.73 o 
   4   0  20      104.06       69.47     82.50 o 
   6   0  20      209.14      147.14     92.12 o 
 -14   1  20      157.73       59.93     53.96 o 
 -13   1  20        2.55        3.56     49.03 o 
 -12   1  20      204.41      208.10     66.51 o 
 -11   1  20       66.41       85.21     52.41 o 
 -10   1  20       95.10      151.52     56.67 o 
  -9   1  20       12.02        1.76     31.88 o 
  -8   1  20     1292.90     1402.41     67.05 o 
  -7   1  20       10.75      -30.24     30.24 o 
  -6   1  20       88.34       86.87     30.63 o 
  -5   1  20       77.65       66.09     29.44 o 
  -4   1  20     1002.82     1010.80     54.89 o 
  -3   1  20       98.36       64.52     29.00 o 
  -2   1  20       40.77       26.26     31.59 o 
  -1   1  20        3.13      -21.91     56.86 o 
   0   1  20     1019.96      976.01     48.79 o 
   1   1  20       15.95      -20.42     35.83 o 
   2   1  20       34.66      -35.52     37.04 o 
   3   1  20       96.69       72.87     52.84 o 
   4   1  20      442.13      418.39    104.82 o 
   5   1  20       20.27      -40.54    102.76 o 
   6   1  20      270.74      153.16    120.56 o 
 -14   2  20       52.15       -3.03     75.80 o 
 -13   2  20       90.60       27.86     49.60 o 
 -12   2  20       52.54       53.80     46.75 o 
 -11   2  20        0.23       -1.39     42.48 o 
 -10   2  20      442.36      491.82     48.99 o 
  -9   2  20      502.88      554.02     46.57 o 
  -8   2  20       85.86       60.00     38.19 o 
  -7   2  20      581.03      395.98     43.06 o 
  -6   2  20      280.49      249.66     53.25 o 
  -5   2  20        3.80      -33.58     33.58 o 
  -4   2  20        5.02       39.75     34.92 o 
  -3   2  20       30.11        9.64     34.66 o 
  -2   2  20      380.29      301.63     41.77 o 
  -1   2  20       98.59       61.21     65.02 o 
   0   2  20       41.76       51.53     41.77 o 
   1   2  20      182.13      132.96     43.50 o 
   2   2  20      450.05      462.51     53.22 o 
   3   2  20        2.44       41.54     69.83 o 
   4   2  20      133.58       97.19     54.24 o 
   5   2  20       54.39       78.90     62.99 o 
   6   2  20      166.02      185.78     90.63 o 
 -13   3  20        7.79       75.28     71.28 o 
 -12   3  20       72.82      -15.44     68.76 o 
 -11   3  20      319.39      340.54     96.89 o 
 -10   3  20        0.45        2.89     42.56 o 
  -9   3  20       75.87      120.13     42.89 o 
  -8   3  20      154.66      219.29     42.70 o 
  -7   3  20      288.62      353.10     91.99 o 
  -6   3  20       41.33       31.52     38.30 o 
  -5   3  20      310.92      299.96     39.86 o 
  -4   3  20      113.80      131.74     39.56 o 
  -3   3  20      231.96      259.52     40.25 o 
  -2   3  20      106.25       96.41     37.89 o 
  -1   3  20      288.09      334.38     45.19 o 
   0   3  20      160.79      126.29     44.53 o 
   1   3  20        6.28       14.03     44.77 o 
   2   3  20       45.50       -1.88     49.25 o 
   3   3  20      333.52      275.62     55.80 o 
   4   3  20       12.37       19.00     55.78 o 
   5   3  20        7.52      -12.26     83.15 o 
 -11   4  20       50.25       30.83     50.29 o 
 -10   4  20       23.45       22.22     47.27 o 
  -9   4  20      149.91      159.93     46.69 o 
  -8   4  20        8.89       48.16     43.17 o 
  -7   4  20       45.23      -35.71     52.28 o 
  -6   4  20       19.01       16.07     60.77 o 
  -5   4  20      267.42      295.35     52.70 o 
  -4   4  20        1.97       10.23     41.75 o 
  -3   4  20      202.45      185.61     52.73 o 
  -2   4  20      122.98       84.07     43.44 o 
  -1   4  20      146.00      179.70     47.15 o 
   0   4  20        4.41      -42.19     54.51 o 
   1   4  20      354.22      381.51     53.31 o 
   2   4  20        9.31      -45.67     52.68 o 
   3   4  20        9.43        8.05     55.59 o 
  -7   5  20       62.59       23.89     48.44 o 
  -6   5  20       35.60       86.42     48.21 o 
  -5   5  20       83.01       41.66     82.89 o 
  -4   5  20        9.58      -38.26     47.06 o 
  -3   5  20      124.06      124.11     46.21 o 
  -2   5  20        1.68        3.81     47.40 o 
  -1   5  20      103.15      113.70     49.23 o 
   0   5  20        3.80      -37.16     65.67 o 
 -13   0  21      133.15       33.67     73.15 o 
 -11   0  21        0.23      -53.67     65.86 o 
  -9   0  21      252.84      170.56     60.89 o 
  -7   0  21        1.20        5.27     40.06 o 
  -5   0  21      302.54      402.65     60.70 o 
  -3   0  21      226.26       81.86     51.67 o 
  -1   0  21      322.59      285.32     68.70 o 
   1   0  21      690.69      761.70     86.96 o 
   3   0  21      132.21      147.66     80.12 o 
   5   0  21      526.45      483.74    100.82 o 
 -14   1  21       16.16      -15.61     79.21 o 
 -13   1  21       27.73       55.25     75.05 o 
 -12   1  21       16.11      -47.00     47.00 o 
 -11   1  21      212.22      201.60     47.71 o 
 -10   1  21       12.53      -42.53     42.53 o 
  -9   1  21       98.04       55.33     51.86 o 
  -8   1  21      156.05      146.89     34.50 o 
  -7   1  21      118.68       94.63     34.17 o 
  -6   1  21      133.04      132.26     32.88 o 
  -5   1  21        9.72      -13.73     30.60 o 
  -4   1  21       12.31       11.31     30.85 o 
  -3   1  21      414.64      411.18     36.31 o 
  -2   1  21        5.76      -29.92     47.78 o 
  -1   1  21      709.56      674.66     66.30 o 
   0   1  21       62.76       59.85     37.94 o 
   1   1  21      188.11      200.14     42.45 o 
   2   1  21        8.84      -52.22     52.68 o 
   3   1  21      223.13      287.17     61.29 o 
   4   1  21      154.50       38.92    119.53 o 
   5   1  21      129.10      153.20     68.22 o 
 -13   2  21      112.05      152.08     56.25 o 
 -12   2  21      103.54       64.85     49.12 o 
 -11   2  21        5.45      -20.31     64.41 o 
 -10   2  21       87.26       46.30     44.10 o 
  -9   2  21      176.38      143.50     53.57 o 
  -8   2  21        1.33       43.94     41.45 o 
  -7   2  21        0.38       43.88     81.63 o 
  -6   2  21      142.09      112.76     40.16 o 
  -5   2  21      178.97      132.96     38.54 o 
  -4   2  21       18.94       63.27     38.79 o 
  -3   2  21       77.20       41.80     39.40 o 
  -2   2  21      331.77      266.76     43.52 o 
  -1   2  21      291.54      224.42     44.13 o 
   0   2  21        5.31      -43.66     43.66 o 
   1   2  21      360.94      418.84     78.73 o 
   2   2  21      444.01      332.39     52.97 o 
   3   2  21      173.59      125.15     54.98 o 
   4   2  21       39.54       24.94     58.98 o 
 -12   3  21       60.16       73.52     51.54 o 
 -11   3  21       26.01       50.06     50.67 o 
 -10   3  21       94.46      106.86     47.71 o 
  -9   3  21       23.45       31.76     42.53 o 
  -8   3  21      102.25       66.32     42.49 o 
  -7   3  21      318.01      339.42     46.10 o 
  -6   3  21       23.71       16.18     41.92 o 
  -5   3  21       16.13        7.26     52.86 o 
  -4   3  21      228.97      241.16     44.33 o 
  -3   3  21       86.13       63.22     54.93 o 
  -2   3  21        8.50       17.50     39.98 o 
  -1   3  21       51.33       46.47     57.64 o 
   0   3  21      531.08      512.37    115.82 o 
   1   3  21       99.43       93.76     49.66 o 
   2   3  21       53.33       68.55     51.63 o 
   3   3  21      168.31      155.50     57.73 o 
 -10   4  21       50.87       -1.87     72.25 o 
  -9   4  21       53.10       28.73     48.13 o 
  -8   4  21       78.07       63.82     47.14 o 
  -7   4  21        0.15      -16.82     45.24 o 
  -6   4  21      220.90      186.38     48.22 o 
  -5   4  21       25.67       22.03     70.15 o 
  -4   4  21       23.10      -28.73     44.44 o 
  -3   4  21        1.83        7.31     44.81 o 
  -2   4  21      245.11      258.20     64.41 o 
  -1   4  21       15.62      -15.83     44.03 o 
   0   4  21       25.45        9.41     58.06 o 
   1   4  21       27.69       -1.42     52.26 o 
 -12   0  22      207.77      276.87     80.12 o 
 -10   0  22       52.36      -43.74     67.22 o 
  -8   0  22      178.04      251.38     67.93 o 
  -6   0  22      158.62       53.61     57.41 o 
  -4   0  22      291.77      214.29     63.41 o 
  -2   0  22      441.28      238.68     72.18 o 
   0   0  22       56.48       58.19     73.54 o 
   2   0  22      367.91      301.12     87.73 o 
   4   0  22       63.30       -1.35     91.60 o 
 -13   1  22       48.90       -5.17     55.10 o 
 -12   1  22        1.90      -11.34     51.20 o 
 -11   1  22       40.26        8.71     58.41 o 
 -10   1  22      360.79      311.22     49.93 o 
  -9   1  22       16.19        3.80     43.72 o 
  -8   1  22       83.11       60.36     35.69 o 
  -7   1  22       49.32        8.73     36.12 o 
  -6   1  22      169.35      154.23     36.16 o 
  -5   1  22        2.13        7.70     34.33 o 
  -4   1  22      495.87      399.94     50.25 o 
  -3   1  22       41.96       35.66     34.64 o 
  -2   1  22      186.56      117.34     38.53 o 
  -1   1  22       22.27      -22.83     38.62 o 
   0   1  22      251.41      393.97     58.05 o 
   1   1  22       66.06       -2.11     57.34 o 
   2   1  22        5.08       25.82     58.79 o 
   3   1  22      157.66      125.64     64.69 o 
   4   1  22      155.73      167.43     90.50 o 
 -12   2  22      135.00       44.12     59.06 o 
 -11   2  22       53.97       10.28     51.00 o 
 -10   2  22       27.63      -16.75     71.64 o 
  -9   2  22       77.09       62.28     45.10 o 
  -8   2  22      327.04      234.22     45.79 o 
  -7   2  22       15.24      -23.66     43.64 o 
  -6   2  22      169.97       95.18     53.06 o 
  -5   2  22      159.60      183.86     42.17 o 
  -4   2  22       70.60       40.11     40.90 o 
  -3   2  22        0.30      -40.89     40.89 o 
  -2   2  22      241.51      236.14     45.96 o 
  -1   2  22       67.81       25.26     46.28 o 
   0   2  22       30.05      -28.27     49.27 o 
   1   2  22        1.14      -15.74     51.95 o 
   2   2  22       43.63        7.39     53.08 o 
   3   2  22      162.83      114.68     57.31 o 
 -11   3  22       42.29       22.46     53.30 o 
 -10   3  22       74.29       83.72     51.44 o 
  -9   3  22       71.72       55.97     46.98 o 
  -8   3  22       17.91      -40.80     45.62 o 
  -7   3  22      141.46      151.66     46.82 o 
  -6   3  22       59.17       26.27     45.02 o 
  -5   3  22        0.71       41.42     43.62 o 
  -4   3  22      113.89      113.87     54.67 o 
  -3   3  22      302.75      352.46    114.60 o 
  -2   3  22       61.27      -25.58     43.14 o 
  -1   3  22       24.11       88.75     49.67 o 
   0   3  22       54.44      -49.89     49.89 o 
   1   3  22      194.96      142.09     55.05 o 
   2   3  22       15.67       19.68     55.99 o 
  -8   4  22       25.54       21.02     49.51 o 
  -7   4  22       26.31       38.49     50.00 o 
  -6   4  22       35.63      -14.86     48.46 o 
  -5   4  22      275.92      294.71     53.35 o 
  -4   4  22       23.75      -46.77     46.77 o 
  -3   4  22       11.83       30.45     48.74 o 
  -2   4  22       14.29       28.73     49.49 o 
  -1   4  22      158.74      115.39     50.77 o 
   0   4  22       11.25      -33.80     73.02 o 
 -11   0  23       54.80        0.26     75.02 o 
  -9   0  23      297.27      284.15     73.73 o 
  -7   0  23      318.34      228.48     72.44 o 
  -5   0  23      712.44      637.78     75.15 o 
  -3   0  23      170.41       50.19     63.80 o 
  -1   0  23      647.93      612.11     86.89 o 
   1   0  23        0.03      -87.34     87.34 o 
   3   0  23      213.28      157.20     97.86 o 
 -12   1  23        0.42      -24.20     54.82 o 
 -11   1  23      212.46      191.06     52.70 o 
 -10   1  23       29.19       54.88     50.06 o 
  -9   1  23       65.94       87.88    105.89 o 
  -8   1  23       12.17      -45.99     45.99 o 
  -7   1  23      197.07      163.09     40.67 o 
  -6   1  23       35.33       13.21     37.30 o 
  -5   1  23      192.78      137.94     37.96 o 
  -4   1  23        0.13      -58.71     58.71 o 
  -3   1  23      540.35      462.65     43.17 o 
  -2   1  23        6.38      -33.93     40.59 o 
  -1   1  23       24.39      107.61     53.87 o 
   0   1  23        4.80      -91.99    117.60 o 
   1   1  23      422.76      408.50     66.88 o 
   2   1  23        2.04       41.80     65.79 o 
   3   1  23        0.63       41.38     69.36 o 
 -11   2  23       51.00       -8.30     55.99 o 
 -10   2  23       18.47      -38.53     95.12 o 
  -9   2  23      103.12      117.29     49.00 o 
  -8   2  23       31.78        4.87     46.97 o 
  -7   2  23       75.85       76.49     47.97 o 
  -6   2  23       14.38        3.68     46.63 o 
  -5   2  23      192.54      139.29     45.29 o 
  -4   2  23      177.36       94.41     46.32 o 
  -3   2  23        2.30      -24.59     45.45 o 
  -2   2  23        4.10       35.09     45.06 o 
  -1   2  23      299.11      308.12     53.74 o 
   0   2  23       10.64      -51.53     51.53 o 
   1   2  23        6.70      -56.00     56.00 o 
   2   2  23       27.69       -2.91     59.80 o 
 -10   3  23      127.67       92.83     78.25 o 
  -9   3  23       85.97       52.68     77.86 o 
  -8   3  23        1.02      -51.61     51.61 o 
  -7   3  23       97.65       88.49     49.98 o 
  -6   3  23       90.06      135.73     49.49 o 
  -5   3  23        0.71       29.05     67.67 o 
  -4   3  23       21.20       13.74     47.10 o 
  -3   3  23      177.04      246.82     51.46 o 
  -2   3  23      183.32      215.73    102.05 o 
  -1   3  23        1.78       48.58     53.14 o 
   0   3  23       53.00       22.17     54.57 o 
 -10   0  24        0.77        5.81     73.67 o 
  -8   0  24      158.55       41.41     73.73 o 
  -6   0  24       73.03       -8.90     70.25 o 
  -4   0  24      196.14      395.49     77.73 o 
  -2   0  24        2.85       10.90     81.15 o 
   0   0  24      462.51      366.98     89.15 o 
   2   0  24      176.28       87.47    101.99 o 
 -11   1  24        3.66      -48.46     71.41 o 
 -10   1  24      101.46      118.75     54.90 o 
  -9   1  24       39.35      -54.22     54.22 o 
  -8   1  24       17.31      -38.12     48.95 o 
  -7   1  24      111.52      121.58     51.49 o 
  -6   1  24      346.83      357.17     44.53 o 
  -5   1  24        0.44      -15.74     40.55 o 
  -4   1  24        0.81       12.81     52.51 o 
  -3   1  24        1.34       57.54     52.47 o 
  -2   1  24      160.73       42.02     54.22 o 
  -1   1  24       23.74       50.64     59.07 o 
   0   1  24      106.72       59.14     75.25 o 
   1   1  24       97.21       86.87     67.67 o 
 -10   2  24       31.11      -13.20     53.94 o 
  -9   2  24        2.82      -31.72     51.23 o 
  -8   2  24      228.24      181.11     52.91 o 
  -7   2  24       62.33       83.03     51.92 o 
  -6   2  24        1.09      -50.11     50.11 o 
  -5   2  24      121.00       54.06     48.90 o 
  -4   2  24      254.82      210.67     51.06 o 
  -3   2  24       43.37      -39.40     49.55 o 
  -2   2  24      106.20      133.46     52.44 o 
  -1   2  24      112.05       37.63     55.99 o 
   0   2  24       63.60       47.05     58.59 o 
  -7   3  24      104.43      108.63     88.79 o 
  -6   3  24       99.17       52.62     58.77 o 
  -5   3  24       22.89       81.86     51.33 o 
  -4   3  24        4.30      -50.08     50.08 o 
  -3   3  24       85.79      -34.92     53.70 o 
  -2   3  24       23.88       13.68     76.63 o 
  -9   0  25       47.99      -81.86     81.86 o 
  -7   0  25       41.85       -5.23     82.12 o 
  -5   0  25       12.59      -73.02     73.02 o 
  -3   0  25      250.60      189.39     81.09 o 
  -1   0  25      279.80      144.95     90.50 o 
  -9   1  25      164.00      103.79     82.63 o 
  -8   1  25       28.83       24.32     79.28 o 
  -7   1  25        8.04       -1.68     80.96 o 
  -6   1  25       38.32      -14.97     73.28 o 
  -5   1  25      137.20       50.90     75.41 o 
  -4   1  25        2.08      -14.03     55.17 o 
  -3   1  25      103.51       58.29     58.53 o 
  -2   1  25       35.43       93.22     56.15 o 
  -1   1  25      132.94      144.76     65.74 o 
  -8   2  25       34.59       48.38     77.99 o 
  -7   2  25      141.26      123.00     56.78 o 
  -6   2  25        2.57       17.34     54.83 o 
  -5   2  25       44.08       47.68     53.18 o 
  -4   2  25       80.15      112.85     56.83 o 
  -3   2  25      109.03      170.29     58.56 o 
  -2   2  25        0.46       -9.48     84.83 o 
  -6   0  26      101.46      104.95     85.60 o 
  -4   0  26       64.87      -53.48     82.76 o 
                                                 
